# Supplementary material for: DGCA: A comprehensive R package for Differential Gene Correlation Analysis
Source: BMC Syst Biol. 2016 Nov 15;10:106. doi: 10.1186/s12918-016-0349-1 (PMC5111277; doi:10.1186/s12918-016-0349-1)
Supplement: Additional file 1: — Gene sets used in the enrichment analysis for the breast cancer modules. The five cleaned gene sets used for enrichment analysis of the differential correlation modules. (TSV 9 kb) [file 12918_2016_349_MOESM1_ESM.tsv]

Gene	Module
CCNB3	cellcycle
HDAC2	cellcycle
MAD2L2	cellcycle
CCNB2	cellcycle
CDK6	cellcycle
CCNE2	cellcycle
ORC1	cellcycle
E2F2	cellcycle
TP53	cellcycle
E2F3	cellcycle
WEE1	cellcycle
E2F5	cellcycle
CDC26	cellcycle
PKMYT1	cellcycle
TTK	cellcycle
PCNA	cellcycle
CDKN2C	cellcycle
CDKN2B	cellcycle
CCNA1	cellcycle
CDKN2D	cellcycle
CDKN1A	cellcycle
CDKN1B	cellcycle
CDKN1C	cellcycle
CDKN2A	cellcycle
CHEK2	cellcycle
MAD2L1	cellcycle
PRKDC	cellcycle
TFDP2	cellcycle
SMAD3	cellcycle
SKP2	cellcycle
RB1	cellcycle
ANAPC11	cellcycle
BUB1B	cellcycle
RAD21	cellcycle
ESPL1	cellcycle
CDK1	cellcycle
TFDP1	cellcycle
E2F1	cellcycle
SFN	cellcycle
CCNE1	cellcycle
CCNB1	cellcycle
CCND2	cellcycle
YWHAZ	cellcycle
CDC20	cellcycle
CDC6	cellcycle
CDC25A	cellcycle
CDC25C	cellcycle
CDC25B	cellcycle
PTTG1	cellcycle
MCM2	cellcycle
CHEK1	cellcycle
BUB1	cellcycle
MCM7	cellcycle
CCNA2	cellcycle
MCM5	cellcycle
MCM6	cellcycle
CCND1	cellcycle
ORC6	cellcycle
MCM4	cellcycle
TGFB3	cellcycle
PLK1	cellcycle
GADD45A	cellcycle
TGFB1	cellcycle
TGFB2	cellcycle
CDC14A	cellcycle
CDC14B	cellcycle
MYC	cellcycle
RBL1	cellcycle
ATM	cellcycle
GADD45G	cellcycle
MDM2	cellcycle
DBF4	cellcycle
GADD45B	cellcycle
CDC45	cellcycle
CDC7	cellcycle
EXO1	mismatch_repair
PCNA	mismatch_repair
POLD3	mismatch_repair
RPA3	mismatch_repair
RFC5	mismatch_repair
LIG1	mismatch_repair
RFC4	mismatch_repair
POLD4	mismatch_repair
RFC3	mismatch_repair
POLD1	mismatch_repair
ABCA3	er_pathway
APBB1	er_pathway
AXIN2	er_pathway
BRCA1	er_pathway
C3	er_pathway
CALCOCO1	er_pathway
CCND1	er_pathway
CD82	er_pathway
CEBPB	er_pathway
COL18A1	er_pathway
CTSD	er_pathway
EBAG9	er_pathway
ESR1	er_pathway
ESR2	er_pathway
GREB1	er_pathway
HDAC4	er_pathway
JUN	er_pathway
LCOR	er_pathway
LMO4	er_pathway
MED1	er_pathway
MPG	er_pathway
MYC	er_pathway
NCOA2	er_pathway
NCOA3	er_pathway
NCOA7	er_pathway
NCOR1	er_pathway
NRIP1	er_pathway
PCNA	er_pathway
PGR	er_pathway
STAT5A	er_pathway
TFF1	er_pathway
TRIM59	er_pathway
XBP1	er_pathway
ABAT	er_pathway
ABHD2	er_pathway
ABLIM1	er_pathway
ADCY1	er_pathway
ADCY9	er_pathway
ADD3	er_pathway
AFF1	er_pathway
AKAP1	er_pathway
ALDH3B1	er_pathway
AMFR	er_pathway
ANXA9	er_pathway
AQP3	er_pathway
AR	er_pathway
AREG	er_pathway
ARL3	er_pathway
ASB13	er_pathway
B4GALT1	er_pathway
BAG1	er_pathway
BCL11B	er_pathway
BCL2	er_pathway
BHLHE40	er_pathway
BLVRB	er_pathway
CA12	er_pathway
CALB2	er_pathway
CANT1	er_pathway
CBFA2T3	er_pathway
CD44	er_pathway
CELSR1	er_pathway
CELSR2	er_pathway
CHPT1	er_pathway
CISH	er_pathway
CLDN7	er_pathway
CLIC3	er_pathway
CXCL12	er_pathway
CYP26B1	er_pathway
DEPTOR	er_pathway
DHCR7	er_pathway
DHRS2	er_pathway
DHRS3	er_pathway
DLC1	er_pathway
DYNLT3	er_pathway
EGR3	er_pathway
ELF1	er_pathway
ELF3	er_pathway
ELOVL2	er_pathway
ELOVL5	er_pathway
ENDOD1	er_pathway
ESRP2	er_pathway
FCMR	er_pathway
FAM102A	er_pathway
FAM134B	er_pathway
FAM63A	er_pathway
FARP1	er_pathway
FASN	er_pathway
FDFT1	er_pathway
FHL2	er_pathway
FKBP4	er_pathway
FKBP5	er_pathway
FLNB	er_pathway
FOS	er_pathway
FOXC1	er_pathway
FRK	er_pathway
GAB2	er_pathway
GFRA1	er_pathway
GJA1	er_pathway
GLA	er_pathway
HES1	er_pathway
HR	er_pathway
HSPB8	er_pathway
IGF1R	er_pathway
IGFBP4	er_pathway
IL17RB	er_pathway
IL6ST	er_pathway
INHBB	er_pathway
INPP5F	er_pathway
ITPK1	er_pathway
JAK2	er_pathway
KAZN	er_pathway
KCNK15	er_pathway
KCNK5	er_pathway
KDM4B	er_pathway
KLF10	er_pathway
KLF4	er_pathway
KLK10	er_pathway
KRT15	er_pathway
KRT18	er_pathway
KRT19	er_pathway
KRT8	er_pathway
LAD1	er_pathway
LRIG1	er_pathway
MAPT	er_pathway
MAST4	er_pathway
MED13L	er_pathway
MED24	er_pathway
MICB	er_pathway
MLPH	er_pathway
MPPED2	er_pathway
MREG	er_pathway
MSMB	er_pathway
MUC1	er_pathway
MYB	er_pathway
MYBL1	er_pathway
MYOF	er_pathway
NADSYN1	er_pathway
NAV2	er_pathway
NBL1	er_pathway
NPY1R	er_pathway
NXT1	er_pathway
OLFM1	er_pathway
OLFML3	er_pathway
OPN3	er_pathway
OVOL2	er_pathway
P2RY2	er_pathway
PAPSS2	er_pathway
PDLIM3	er_pathway
PDZK1	er_pathway
PEX11A	er_pathway
PLA2G16	er_pathway
PMAIP1	er_pathway
PODXL	er_pathway
PPIF	er_pathway
PRSS23	er_pathway
PTGES	er_pathway
RAB17	er_pathway
RAB31	er_pathway
RAPGEFL1	er_pathway
RARA	er_pathway
RASGRP1	er_pathway
RBBP8	er_pathway
REEP1	er_pathway
RET	er_pathway
RHOBTB3	er_pathway
RHOD	er_pathway
RPS6KA2	er_pathway
SCARB1	er_pathway
SCNN1A	er_pathway
SEC14L2	er_pathway
SEMA3B	er_pathway
SFN	er_pathway
SH3BP5	er_pathway
SIAH2	er_pathway
SLC16A1	er_pathway
SLC19A2	er_pathway
SLC1A1	er_pathway
SLC1A4	er_pathway
SLC22A5	er_pathway
SLC24A3	er_pathway
SLC26A2	er_pathway
SLC27A2	er_pathway
SLC2A1	er_pathway
SLC37A1	er_pathway
SLC39A6	er_pathway
SLC7A2	er_pathway
SLC7A5	er_pathway
SLC9A3R1	er_pathway
SNX24	er_pathway
STC2	er_pathway
SULT2B1	er_pathway
SVIL	er_pathway
SYBU	er_pathway
SYNGR1	er_pathway
SYT12	er_pathway
TFAP2C	er_pathway
TFF3	er_pathway
TGIF2	er_pathway
TGM2	er_pathway
THSD4	er_pathway
TIAM1	er_pathway
TIPARP	er_pathway
TJP3	er_pathway
TMEM164	er_pathway
TMPRSS3	er_pathway
TOB1	er_pathway
TPBG	er_pathway
TPD52L1	er_pathway
TSKU	er_pathway
TTC39A	er_pathway
TUBB2B	er_pathway
UGCG	er_pathway
UNC119	er_pathway
WFS1	er_pathway
WISP2	er_pathway
WWC1	er_pathway
ZNF185	er_pathway
ACOX2	er_pathway
AGR2	er_pathway
ALDH3A2	er_pathway
ASS1	er_pathway
ATP2B4	er_pathway
BATF	er_pathway
BTG3	er_pathway
CA2	er_pathway
CACNA2D2	er_pathway
CAV1	er_pathway
CCNA1	er_pathway
CDC20	er_pathway
CDC6	er_pathway
CDH1	er_pathway
CHST8	er_pathway
CKB	er_pathway
COX6C	er_pathway
CPE	er_pathway
CXCL14	er_pathway
CYP4F11	er_pathway
DCXR	er_pathway
DLG5	er_pathway
DNAJC1	er_pathway
DNAJC12	er_pathway
DUSP2	er_pathway
EMP2	er_pathway
ETFB	er_pathway
FABP5	er_pathway
FGFR3	er_pathway
GAL	er_pathway
GALE	er_pathway
GINS2	er_pathway
GJB3	er_pathway
GPER1	er_pathway
HMGCS2	er_pathway
HOMER2	er_pathway
HPRT1	er_pathway
HSPA4L	er_pathway
ID2	er_pathway
IDH2	er_pathway
IGSF1	er_pathway
IMPA2	er_pathway
ISG20	er_pathway
KIF20A	er_pathway
KLK11	er_pathway
LAMC2	er_pathway
LARGE	er_pathway
LLGL2	er_pathway
LSR	er_pathway
LTF	er_pathway
MAPK13	er_pathway
MDK	er_pathway
MEST	er_pathway
MOCS2	er_pathway
NAB2	er_pathway
PDCD4	er_pathway
PERP	er_pathway
PKP3	er_pathway
PLAC1	er_pathway
PLK4	er_pathway
PLXNB1	er_pathway
PRKAR2B	er_pathway
PRLR	er_pathway
PTGER3	er_pathway
RABEP1	er_pathway
RNASEH2A	er_pathway
S100A9	er_pathway
SCUBE2	er_pathway
SERPINA1	er_pathway
SERPINA3	er_pathway
SERPINA5	er_pathway
SGK1	er_pathway
SLC29A1	er_pathway
SLC2A8	er_pathway
SNX10	er_pathway
SORD	er_pathway
ST14	er_pathway
ST6GALNAC2	er_pathway
STIL	er_pathway
TFPI2	er_pathway
TOP2A	er_pathway
TPSAB1	er_pathway
TRIM29	er_pathway
TSPAN13	er_pathway
TST	er_pathway
TSTA3	er_pathway
UGDH	er_pathway
UNC13B	er_pathway
XRCC3	er_pathway
ZFP36	er_pathway
AKT3	er_pathway
ADCY2	er_pathway
ADCY5	er_pathway
ADCY7	er_pathway
HBEGF	er_pathway
EGFR	er_pathway
ADCY4	er_pathway
PLCB1	er_pathway
GABBR1	er_pathway
SHC2	er_pathway
GNAI1	er_pathway
GNAO1	er_pathway
GNAQ	er_pathway
GNAS	er_pathway
HRAS	er_pathway
HSPA1L	er_pathway
HSPA6	er_pathway
ITPR1	er_pathway
ITPR2	er_pathway
MMP2	er_pathway
NRAS	er_pathway
CALML5	er_pathway
PLCB3	er_pathway
PLCB4	er_pathway
SHC3	er_pathway
PRKACB	er_pathway
PRKCD	er_pathway
CREB3L2	er_pathway
SRC	er_pathway
CREB5	er_pathway
ZNF366	er_pathway
CYP7B1	er_pathway
SKP2	er_pathway
FOXA1	er_pathway
PADI2	er_pathway
DYX1C1	er_pathway
PPARGC1B	er_pathway
RQCD1	er_pathway
PAK1	er_pathway
DDRGK1	er_pathway
KANK2	er_pathway
CRIPAK	er_pathway
EGLN2	er_pathway
SPDEF	er_pathway
KAT2B	er_pathway
GRIP1	er_pathway
GATA3	er_pathway
FOXM1	er_pathway
ABCA3	ER+ BC
ACADSB	ER+ BC
ALDH3B2	ER+ BC
AR	ER+ BC
ANXA9	ER+ BC
BCL2	ER+ BC
CA12	ER+ BC
CCND1	ER+ BC
DNAJC12	ER+ BC
ESR1	ER+ BC
ERBB4	ER+ BC
FOXA1	ER+ BC
GATA3	ER+ BC
GJA1	ER+ BC
GREB1	ER+ BC
HPN	ER+ BC
IGFBP4	ER+ BC
IL6ST	ER+ BC
KRT18	ER+ BC
LRBA	ER+ BC
MYB	ER+ BC
NAT1	ER+ BC
NRIP1	ER+ BC
PGR	ER+ BC
PTPRT	ER+ BC
RABEP1	ER+ BC
RARRES1	ER+ BC
RERG	ER+ BC
RET	ER+ BC
SLC27A2	ER+ BC
SLC39A6	ER+ BC
SULT2B1	ER+ BC
TFF1	ER+ BC
TFF3	ER+ BC
XBP1	ER+ BC
ADIRF	TNBC
AFF3	TNBC
AGO2	TNBC
AGR3	TNBC
AHNAK	TNBC
ALDH3A2	TNBC
ANLN	TNBC
APOBEC3B	TNBC
AQP9	TNBC
ATP6V1C2	TNBC
AUNIP	TNBC
AURKA	TNBC
AURKB	TNBC
AZGP1	TNBC
BBS1	TNBC
BCL2	TNBC
BIRC5	TNBC
BLM	TNBC
BTG2	TNBC
BUB1	TNBC
BYSL	TNBC
C1orf106	TNBC
C1orf21	TNBC
CARD10	TNBC
CASC1	TNBC
CCDC170	TNBC
CCNA2	TNBC
CCNB2	TNBC
CCNE1	TNBC
CCNG2	TNBC
CD163	TNBC
CDC20	TNBC
CDC25A	TNBC
CDC25B	TNBC
CDC45	TNBC
CDCA3	TNBC
CDCA5	TNBC
CDCA7	TNBC
CDCA8	TNBC
CDK1	TNBC
CDKN2A	TNBC
CENPA	TNBC
CENPE	TNBC
CENPN	TNBC
CENPW	TNBC
CEP55	TNBC
CHEK1	TNBC
CIRBP	TNBC
CKAP2L	TNBC
CKS1B	TNBC
CKS2	TNBC
CLIC6	TNBC
CMC2	TNBC
CMYA5	TNBC
CPEB2	TNBC
CST3	TNBC
CSTB	TNBC
CTSV	TNBC
CYB5D1	TNBC
CYBRD1	TNBC
DACH1	TNBC
DAPK1	TNBC
DEPDC1	TNBC
DLGAP5	TNBC
DNAJC12	TNBC
DNALI1	TNBC
ECI2	TNBC
ELOVL5	TNBC
ESR1	TNBC
EXO1	TNBC
FAM198B	TNBC
FAM214A	TNBC
FAM64A	TNBC
FAM83D	TNBC
FOXA1	TNBC
FOXM1	TNBC
FPR3	TNBC
GAPDH	TNBC
GFRA1	TNBC
GGH	TNBC
GLI3	TNBC
GLYATL2	TNBC
GPD1L	TNBC
GPSM2	TNBC
GSTM1	TNBC
GSTM3	TNBC
GTPBP4	TNBC
GTSE1	TNBC
HJURP	TNBC
HRASLS	TNBC
HSD17B4	TNBC
HSD17B8	TNBC
IGFBP2	TNBC
IGFBP4	TNBC
IL6ST	TNBC
IMPA2	TNBC
IRAK1	TNBC
KCNG1	TNBC
KCNMA1	TNBC
KCTD3	TNBC
KIF13B	TNBC
KIF14	TNBC
KIF20A	TNBC
KIF23	TNBC
KIF2C	TNBC
KIF5C	TNBC
KRT6A	TNBC
LAD1	TNBC
LAPTM4B	TNBC
LFNG	TNBC
LMNB2	TNBC
LRIG1	TNBC
LRP8	TNBC
LYPD6	TNBC
MAD2L1	TNBC
MAPT	TNBC
MCM10	TNBC
MCM2	TNBC
MCM4	TNBC
MCM6	TNBC
MCM7	TNBC
MEIS3P1	TNBC
MELK	TNBC
MLPH	TNBC
MST1	TNBC
MTHFD1L	TNBC
MX2	TNBC
MYB	TNBC
NCAPG	TNBC
NDC80	TNBC
NFIA	TNBC
NME5	TNBC
NOP2	TNBC
NOSTRIN	TNBC
NOVA1	TNBC
NRIP1	TNBC
NUP93	TNBC
NUSAP1	TNBC
OGN	TNBC
PDCD4	TNBC
PFKP	TNBC
PHYHD1	TNBC
PIP	TNBC
PLAT	TNBC
PLCH1	TNBC
PNP	TNBC
PNPLA7	TNBC
PRC1	TNBC
PTGER3	TNBC
PTPRT	TNBC
PTTG1	TNBC
QDPR	TNBC
RAB27B	TNBC
RABEP1	TNBC
RAD51AP1	TNBC
RBM38	TNBC
RERG	TNBC
RFC4	TNBC
RIPK2	TNBC
RNASE4	TNBC
RPP40	TNBC
S100A8	TNBC
SCUBE2	TNBC
SH3BGRL	TNBC
SKP2	TNBC
SLC16A10	TNBC
SLC2A1	TNBC
SLC39A6	TNBC
SLC40A1	TNBC
SLC7A5	TNBC
SOD2	TNBC
SOX11	TNBC
SRD5A1	TNBC
SRPK1	TNBC
STC2	TNBC
STIL	TNBC
STK32B	TNBC
SYTL4	TNBC
TAT	TNBC
TBC1D9	TNBC
TEAD4	TNBC
TFF1	TNBC
TFF3	TNBC
TMEM26	TNBC
TPX2	TNBC
TRIP13	TNBC
TROAP	TNBC
TTK	TNBC
TUBA4A	TNBC
UBE2C	TNBC
USB1	TNBC
XBP1	TNBC
YEATS2	TNBC
