# Supplementary material for: DGCA: A comprehensive R package for Differential Gene Correlation Analysis
Source: BMC Syst Biol. 2016 Nov 15;10:106. doi: 10.1186/s12918-016-0349-1 (PMC5111277; doi:10.1186/s12918-016-0349-1)
Supplement: Additional file 2: — Full table for differential correlation output from the p53 mutation study. The output of running DGCA on the p53 pathway gene set in the breast cancer RNA-seq samples, comparing correlations of these genes with TP53 in non-mutated samples to correlations in p53-mutated samples, using the option to consider only positive correlations in calculate differential correlation between conditions. The “Classes” column indicates the correlation class of each of the genes where, e.g., “+/0” indicates a significant positive correlation in the non-mutated samples and no significant correlation in the p53-mutated samples. Note that the significance for the correlations within each condition is not adjusted for multiple comparisons. 10,000 permutation samples were generated in order to estimate empirical p-values, using a pooled reference distribution approach, from which q-values were calculated. WT = Wildtype, Mut. = Non-silent p53 mutation. (TSV 46 kb) [file 12918_2016_349_MOESM2_ESM.tsv]

Gene1	Gene2	p53_wt_cor	p53_wt_pVal	p53_mut_cor	p53_mut_pVal	zScoreDiff	pValDiff	empPVals	pValDiff_adj	Classes
1	GNB2L1	TP53	0.256658360734297	2.58378651807334e-10	0.0101404727338634	0.872235541094194	-3.24965294322992	0.00115545926906783	3.80952380952381e-05	0.00822704920866057	+/0
2	RPS12	TP53	0.230603788233373	1.503320357088e-08	-0.00206617395331977	0.973860388918157	-3.02355708113818	0.00249821895051959	0.000106802721088435	0.00952476828026477	+/0
3	TSC22D1	TP53	-0.0268290033057337	0.515785552861744	0.22661677288014	0.000271213126905145	2.96939059483304	0.00298391045332395	0.000132312925170068	0.00952476828026477	0/+
4	CDKN1A	TP53	0.0191337321668617	0.643064289911034	0.227136703238763	0.000262313335513964	2.73005854442975	0.00633230791280466	0.000362244897959184	0.0195576058196953	0/+
5	DGKA	TP53	0.0572863268066284	0.164988710273858	0.252397995705082	4.72578941366208e-05	2.58315912533828	0.00979001573806412	0.00069047619047619	0.0298230533813946	0/+
6	CARM1	TP53	0.172170643745974	2.65740127138869e-05	-0.0360820684440718	0.567048603732647	-2.23911541468928	0.025148407546043	0.00253979591836735	0.09141573875159	NonSig
7	DDB2	TP53	0.0251306231680897	0.54272085337092	0.190855816354739	0.00225159717479562	2.1642628442024	0.0304441826030449	0.00330102040816327	0.0944396690410828	NonSig
8	TNFRSF10B	TP53	0.193935631862598	2.11849395892472e-06	0.0341671136725208	0.587813965177578	-2.08898779303425	0.0367088220241042	0.00428707482993197	0.0944396690410828	NonSig
9	RPL18	TP53	0.157972904581999	0.000118141527397642	-0.0102451911018679	0.870927588676359	-2.05118558661882	0.0402488769907529	0.0048530612244898	0.0944396690410828	NonSig
10	ATF3	TP53	0.00436146603327815	0.915879517021105	0.161294480133717	0.0100294412847541	2.03891432421604	0.0414585790437803	0.0050578231292517	0.0944396690410828	NonSig
11	PYCARD	TP53	0.205426770863737	4.93799753975566e-07	0.0502336940502758	0.425365150392896	-2.0358487823081	0.0417655421982281	0.00511054421768707	0.0944396690410828	NonSig
12	TAX1BP3	TP53	0.304558670753271	4.15223411209809e-14	0.15573854825924	0.0129550514950125	-2.02818147095515	0.0425417302819624	0.00524761904761905	0.0944396690410828	NonSig
13	EI24	TP53	0.153660590592313	0.00018142294360235	-0.00686710836337274	0.913277716115688	-1.99427993171608	0.0461214711214656	0.00587482993197279	0.0971906606357155	NonSig
14	TNFRSF10C	TP53	0.178732721830351	1.27885211584911e-05	0.0296832635516003	0.637752325121487	-1.94398612389291	0.0518971244411137	0.00693333333333333	0.0971906606357155	NonSig
15	CCNG1	TP53	0.148854151312046	0.000288815802601761	-0.0918969585904761	0.144162443488271	-1.93094461250814	0.0534899023260847	0.0072391156462585	0.0971906606357155	NonSig
16	PML	TP53	0.0157364433500372	0.703110415714852	0.163198450461072	0.00917086555279001	1.91761512820816	0.0551598304620994	0.00755612244897959	0.0971906606357155	NonSig
17	CREBBP	TP53	0.15297683402445	0.000193992269302612	0.00556362098541449	0.9296916062146	-1.91362805893086	0.0556676972038381	0.00765068027210884	0.0971906606357155	NonSig
18	ABAT	TP53	0.145036848154127	0.000413746893344058	-0.0365990696175766	0.561502861871466	-1.88070946461329	0.0600114514871435	0.00851734693877551	0.102189255572455	NonSig
19	NOL8	TP53	0.228423671848527	2.06821813009128e-08	0.0886170035534677	0.15909311093087	-1.84992106868426	0.0643249267725606	0.00940136054421769	0.106858853443317	NonSig
20	IP6K2	TP53	0.136484165189197	0.00089729588115306	-0.0430183788058811	0.494901034472818	-1.76836114210122	0.0770005483509684	0.0121724489795918	0.12757674987933	NonSig
21	GM2A	TP53	-0.0740773279758797	0.0724219882309782	0.135766631821569	0.0305321968573269	1.75894798829032	0.0785863432245719	0.012537074829932	0.12757674987933	NonSig
22	MMP2	TP53	0.0225199216114174	0.585443112014916	0.156805503938839	0.0123410184258694	1.74576449087867	0.0808518835831647	0.0130680272108844	0.12757674987933	NonSig
23	HBEGF	TP53	-0.080354698352536	0.051275831625458	0.133802613199274	0.0330448226505329	1.73319200767408	0.0830615471077343	0.013587074829932	0.12757674987933	NonSig
24	PLK3	TP53	-0.0617648941536846	0.134331462682724	0.131156826740531	0.036706107672754	1.69851712477016	0.0894102033754505	0.0151357142857143	0.136196228696498	NonSig
25	RNF19B	TP53	-0.0656896086972097	0.111255328514568	0.124561034148806	0.0473546600901078	1.61218007903407	0.106922758906094	0.0195537414965986	0.168264628011472	NonSig
26	ZMAT3	TP53	-0.0592211999184871	0.151154561830363	0.123609781281409	0.0490850795065192	1.5997405210226	0.109656158598796	0.0202578231292517	0.168264628011472	NonSig
27	FOS	TP53	0.00905697031769457	0.826382018371777	0.129079302194875	0.0398166545749921	1.55468909950434	0.120020131934249	0.0231619047619048	0.175660355369292	NonSig
28	POLH	TP53	0.20634326188822	4.38042699668628e-07	0.0887305094768292	0.15855770654986	-1.5500314618202	0.121133964785036	0.0234795918367347	0.175660355369292	NonSig
29	IFI30	TP53	-0.00930109778077154	0.821779592844255	0.118504943915259	0.0592958580452898	1.53303457250684	0.125267336783591	0.0246595238095238	0.175660355369292	NonSig
30	RPL36	TP53	0.118445337917824	0.00399418205106139	-0.0602742083419531	0.338696076045502	-1.53225617924626	0.125459230110787	0.024721768707483	0.175660355369292	NonSig
31	SERPINE1	TP53	-0.058137807222109	0.15878788441756	0.117276883054115	0.0619977119916184	1.51699959946275	0.129266785158385	0.025812925170068	0.175660355369292	NonSig
32	UPP1	TP53	-0.064268477958937	0.119221391372792	0.117057194170189	0.0624915673365498	1.51413158433106	0.129992469433832	0.0260285714285714	0.175660355369292	NonSig
33	RNF144B	TP53	0.105662030574366	0.0102853588536129	0.217912699299009	0.000468836926085237	1.48592749141571	0.13729830102554	0.0282442176870748	0.179841394492469	NonSig
34	PRDM1	TP53	-0.0228556629408403	0.579862603230531	0.114828084294625	0.0676877536978595	1.48503919714883	0.137533441094255	0.0283136054421769	0.179841394492469	NonSig
35	CCND2	TP53	0.00664899380373139	0.872073269977079	0.118868895166295	0.0585140479942945	1.45217610001794	0.146452646353212	0.031078231292517	0.191761603621254	NonSig
36	HDAC3	TP53	0.111231742560337	0.00688876841437391	-0.00731380909402135	0.907660825840668	-1.438134574226	0.150395874373468	0.0323384353741497	0.193994718133285	NonSig
37	TP73	TP53	0.0140080537984812	0.734413555187976	0.12413703460283	0.0481195519513007	1.42626011042008	0.153793274278276	0.0334268707482993	0.195104551395057	NonSig
38	TXNIP	TP53	0.016216182884768	0.694507420321889	0.123828005572775	0.0486835157032901	1.3937813763623	0.163383633690297	0.0366816326530612	0.208467550483738	NonSig
39	AIFM2	TP53	-0.0833285666716976	0.0432230032869081	0.103530949586893	0.0997019897383693	1.33782449676541	0.180953654388644	0.0428945578231293	0.226703379034912	NonSig
40	BBC3	TP53	0.102637598448202	0.0126940868693692	-0.0123124634996073	0.845183228915432	-1.32619845440614	0.184773971127165	0.0443421768707483	0.226703379034912	NonSig
41	SFN	TP53	-0.0628756535562917	0.127454690238778	0.102495482647324	0.103155008231492	1.32434916318358	0.185387109807604	0.0445673469387755	0.226703379034912	NonSig
42	EGFR	TP53	0.00495460709103071	0.904490868351486	0.107236368762438	0.0880903842579639	1.32227569705659	0.186076362414048	0.0448380952380952	0.226703379034912	NonSig
43	DRAM1	TP53	-0.0461375652675389	0.263590838389372	0.102145445025603	0.104343440603662	1.31979450760466	0.186903635877498	0.0451391156462585	0.226703379034912	NonSig
44	E2F3	TP53	0.125844154242515	0.00221457501841549	0.0249892443983911	0.691839087242289	-1.30714383222327	0.191163867186013	0.0467210884353741	0.229315641092049	NonSig
45	SESN1	TP53	0.118456787912138	0.00399063450823745	0.0181525263306281	0.773422968411327	-1.29865399639309	0.194062698368022	0.0477925170068027	0.229361643712083	NonSig
46	TSC2	TP53	0.0989574224556157	0.0162866867698721	-0.116387143074216	0.0640178357936492	-1.27832727016412	0.201134056362937	0.0504778911564626	0.230378365212926	NonSig
47	INHBB	TP53	-0.104343613074708	0.011280437612202	0.0987981187308573	0.1162613103295	1.27625587552871	0.201865082544744	0.0507445578231293	0.230378365212926	NonSig
48	PPP1R13B	TP53	0.0974582437504368	0.0179884774955252	-0.0236703787985581	0.707336502649204	-1.25883634286849	0.208089450421707	0.0532040816326531	0.230378365212926	NonSig
49	CASP6	TP53	0.0967868198184284	0.0187997151556627	-0.152954357803624	0.0146855484429564	-1.25010898284815	0.211259738810303	0.0544775510204082	0.230378365212926	NonSig
50	RAB40C	TP53	0.0963070802836976	0.0193987339279869	-0.0559997949570417	0.37411843276106	-1.24387389314742	0.213545979135092	0.0554006802721088	0.230378365212926	NonSig
51	PTPRE	TP53	0.123545996914492	0.00266873960943159	0.0277565920395733	0.659741437436623	-1.24142983633113	0.214447002799265	0.0557948979591837	0.230378365212926	NonSig
52	FOXO3	TP53	0.145266646268878	0.000404988847385823	0.0500681950910519	0.426893754495052	-1.23853064549203	0.21551936621643	0.0562278911564626	0.230378365212926	NonSig
53	TNFSF9	TP53	0.0285694905857943	0.488918164907513	0.123472109580815	0.0493398337508835	1.22998882352463	0.21870129014423	0.0575544217687075	0.230378365212926	NonSig
54	SP1	TP53	0.126348735229466	0.00212483979646594	0.0318984597978496	0.612857320959783	-1.2247124236309	0.220683591528497	0.0584061224489796	0.230378365212926	NonSig
55	HDAC2	TP53	0.152528748255079	0.000202667174444393	0.0588623411145916	0.350151983990825	-1.22058742184761	0.222242271098769	0.0590721088435374	0.230378365212926	NonSig
56	TCN2	TP53	-0.0859835482637704	0.036961027551986	0.0942066210568134	0.134306689355933	1.21658140388265	0.223763521619668	0.0597387755102041	0.230378365212926	NonSig
57	S100A4	TP53	0.0253362258258315	0.53942329235942	0.117424806902625	0.0616669947226436	1.19263997374939	0.233010403500795	0.0636778911564626	0.241261053179977	NonSig
58	PRMT1	TP53	0.0910743428907346	0.0270904435903894	-0.0333059332475326	0.597264999499432	-1.17590205296577	0.239634018411914	0.0665622448979592	0.244582092835863	NonSig
59	RGS16	TP53	0.00870026350731942	0.833117521248866	0.0992418902763869	0.114622745995582	1.17000172050618	0.242000276464444	0.067662925170068	0.244582092835863	NonSig
60	CX3CL1	TP53	0.0315591564242168	0.444579633208959	0.121699952583816	0.0527187240413332	1.16829415918048	0.242688130560394	0.0679520408163265	0.244582092835863	NonSig
61	HMOX1	TP53	-0.0552132694463645	0.180843317848719	0.0896290370120847	0.154367129983856	1.15713959479901	0.247215332066122	0.0699710884353742	0.247720642265751	NonSig
62	JUN	TP53	-0.0246646257133108	0.550231654462748	0.0881256327497542	0.161426587753149	1.1376281216281	0.255275798851287	0.0736081632653061	0.254299303643323	NonSig
63	SOCS1	TP53	0.00089828570488942	0.98264380702101	0.0887890931792094	0.158281899868186	1.13467195460707	0.25651279230653	0.0741843537414966	0.254299303643323	NonSig
64	PHLDA3	TP53	0.0182780821459256	0.657989030026485	0.105390249841183	0.0937322947422867	1.12665950327934	0.259886470645831	0.0757598639455782	0.255642240296011	NonSig
65	SDC1	TP53	0.0441743858200528	0.284471927162806	0.12944837951987	0.0392483526619909	1.10699433260062	0.268296378647928	0.0797476190476191	0.26351637375378	NonSig
66	BCL2A1	TP53	-0.0104085684804842	0.80097991690269	0.085113698151135	0.176294273128404	1.09855422998068	0.271962551133378	0.0814874149659864	0.26351637375378	NonSig
67	MAPKAPK3	TP53	0.0947348453927915	0.0214799748050174	0.0103257436926406	0.869921709960555	-1.09048824905037	0.275498126837503	0.0831965986394558	0.26351637375378	NonSig
68	BAX	TP53	0.0991779417300574	0.0160486578188843	0.0149619114397494	0.812431233357071	-1.08853566067967	0.276358702610008	0.0836125850340136	0.26351637375378	NonSig
69	SPHK1	TP53	0.0962460630996377	0.0194761018934	0.0123520074987139	0.844692283418135	-1.08403238167251	0.278350441580795	0.0845955782312925	0.26351637375378	NonSig
70	TSPYL2	TP53	-0.0860580726204326	0.0367970061264591	0.083703295516333	0.183595449698519	1.08026402693292	0.280024623899474	0.0854146258503401	0.26351637375378	NonSig
71	BCL6	TP53	-0.082884121966245	0.0443540825509912	0.0832177830828575	0.186159602649529	1.07396887660004	0.282836631101265	0.0868149659863946	0.264064277140555	NonSig
72	LRMP	TP53	-0.0448035851559697	0.277661332815062	0.082511117172897	0.189938614613688	1.0648071665549	0.286963201403192	0.088878231292517	0.266585368591447	NonSig
73	RFWD2	TP53	0.0816956082309186	0.047501762746422	-8.01864426328248e-05	0.998985363886412	-1.05423567580922	0.291775030217205	0.0912727891156463	0.270017470492954	NonSig
74	MXD4	TP53	0.080798908150639	0.0499987635406074	-0.039873166284347	0.527000833928944	-1.04261333574642	0.297127410351847	0.0939959183673469	0.274315708821782	NonSig
75	TRAFD1	TP53	0.0802367161361969	0.0516195627100888	-0.00235543098382174	0.97020252373098	-1.03532749892414	0.300515991730129	0.0957578231292517	0.275731513049499	NonSig
76	MKNK2	TP53	0.0792060601398051	0.0547048523983171	-0.0199100374020325	0.752169532593994	-1.02197222660005	0.306794045647603	0.0990455782312925	0.281445884312348	NonSig
77	DUSP1	TP53	-0.0887803551681672	0.0312152915833828	0.0756238706618311	0.229742685231167	0.975570981927778	0.329277110380045	0.111315306122449	0.309462922647551	NonSig
78	PVT1	TP53	0.0748793016674311	0.0693765911999862	-0.0358389460791942	0.569665505121494	-0.965929555578578	0.334079431852779	0.114035034013605	0.309462922647551	NonSig
79	FAS	TP53	0.0595164784569406	0.149123259143909	0.133760140015049	0.0331010475643863	0.965413590733817	0.334337696929301	0.114184353741497	0.309462922647551	NonSig
80	STOM	TP53	-0.0174291857112906	0.672931580495805	0.0746477197209219	0.235829495975675	0.962931021121924	0.335582140711886	0.114899659863946	0.309462922647551	NonSig
81	ABHD4	TP53	-0.0405101248004022	0.326362176391438	0.0743350292094679	0.23780305390375	0.958882454321364	0.337617964725815	0.116070068027211	0.309462922647551	NonSig
82	MXD1	TP53	0.012353542608376	0.764797652433897	0.0855940845106522	0.173857257288113	0.945716628846253	0.344293138646737	0.119927551020408	0.314307847204484	NonSig
83	NDRG1	TP53	-0.144420333815089	0.000438122817988384	0.0725928963599383	0.24901080954587	0.936329595317122	0.349103514896832	0.122641156462585	0.314307847204484	NonSig
84	BCL2L2	TP53	-0.0890910788648572	0.03062685863779	0.0723578292541379	0.250550731609146	0.933286965682812	0.350671823147202	0.123543197278912	0.314307847204484	NonSig
85	CLCA2	TP53	-0.00549947468843945	0.894046281851365	0.0723182852550313	0.250810431940687	0.932775131678502	0.350936083694801	0.123708843537415	0.314307847204484	NonSig
86	DDX5	TP53	-0.0873791328277736	0.0339905294900023	0.0713933950537048	0.256937851873592	0.920804738860966	0.357152380428192	0.12733843537415	0.315377922894918	NonSig
87	SAT1	TP53	-0.053471783810068	0.195011870767963	0.0712930704633788	0.257608661381085	0.919506383594376	0.35783076820799	0.127755782312925	0.315377922894918	NonSig
88	CASP1	TP53	0.0197567651848515	0.632286239671265	0.0907282137279922	0.149355171172674	0.916993480423227	0.359146056485333	0.128517006802721	0.315377922894918	NonSig
89	TNFRSF10A	TP53	0.0707310727807569	0.0863274158078537	-0.0544780832877174	0.387259739381898	-0.912233609344607	0.361645754944674	0.129971428571429	0.315377922894918	NonSig
90	SMARCA4	TP53	0.0696276542328249	0.0913583258906949	-0.0612437686163445	0.330969181890462	-0.897956030096602	0.369208991522879	0.134584013605442	0.318663221731146	NonSig
91	TAP1	TP53	-0.0172661012838274	0.675817284704323	0.0695494730212897	0.269460138345861	0.896944495798726	0.369748535186973	0.134909183673469	0.318663221731146	NonSig
92	CDKN2A	TP53	-0.0720757999035705	0.0805006455261021	0.0693488238406377	0.270847463142759	0.894348481086624	0.371135468058339	0.135752040816327	0.318663221731146	NonSig
93	S100A10	TP53	0.0248010481565939	0.5480275638606	0.0921188443632409	0.14319233467393	0.8700687706226	0.384262822952419	0.143892517006803	0.334140150290764	NonSig
94	CD82	TP53	0.0647276631005773	0.116600112099771	0.12965561936704	0.0389322588640257	0.844274471942132	0.398516047789181	0.153058843537415	0.351644619543389	NonSig
95	GADD45A	TP53	0.0122901176239826	0.765969972490274	0.076211172278192	0.226134524757867	0.824925193578186	0.409414062087303	0.160246258503401	0.355500600109559	NonSig
96	RALGDS	TP53	0.0631982988009742	0.125509255261196	-0.0397574634721462	0.528201511526973	-0.814806702006312	0.415182964049814	0.16409693877551	0.355500600109559	NonSig
97	SH2D1A	TP53	-0.00178917182826628	0.965438652337703	0.0631872829428058	0.31582460921548	0.814664296725195	0.415264495494067	0.164149319727891	0.355500600109559	NonSig
98	CDKN2B	TP53	-0.0699437220717184	0.0898937964863471	0.0631499358325385	0.316111300140878	0.814181500982937	0.415540981438371	0.16432380952381	0.355500600109559	NonSig
99	NUDT15	TP53	0.160914647001789	8.76043972217744e-05	0.0989482394682064	0.11570497516283	-0.811842711269815	0.416881890524857	0.165211224489796	0.355500600109559	NonSig
100	RPS27L	TP53	0.0406876560298661	0.324244817143367	0.103355198479753	0.100281529396453	0.81136668955195	0.417155122463948	0.165392517006803	0.355500600109559	NonSig
101	TRIAP1	TP53	0.0627578475204648	0.128170821346925	-0.102041458953878	0.104698564445457	-0.809113011827753	0.418450144475995	0.166260204081633	0.355500600109559	NonSig
102	NOTCH1	TP53	0.111171371371489	0.00691940716794814	0.0494625860676971	0.432514423742023	-0.799963200770595	0.423732118332441	0.16986156462585	0.357632025642739	NonSig
103	PPP1R15A	TP53	-0.014960250740105	0.717109823883458	0.0619123551197579	0.325707460419215	0.798184260305104	0.424763569931175	0.170569047619048	0.357632025642739	NonSig
104	PROCR	TP53	-0.112443335942762	0.00629903964006129	0.0615110567584539	0.328859123750209	0.79299752009992	0.427779267628102	0.172614285714286	0.358440272553771	NonSig
105	TP53I3	TP53	0.10332258827965	0.0121087066251695	0.042682254813475	0.498281203265864	-0.78521576130152	0.432327075949978	0.175747959183673	0.35999299909116	NonSig
106	NINJ1	TP53	0.0607297161908129	0.140994671856771	-0.030168043688796	0.632268098086206	-0.78289950918221	0.433686125760914	0.176695918367347	0.35999299909116	NonSig
107	POU4F1	TP53	-0.0333062534074416	0.419766203804694	0.0592570596578099	0.34692489530743	0.763869566039914	0.444944975415361	0.184607823129252	0.372597319497071	NonSig
108	THBS1	TP53	-0.0194354706574293	0.637834876602977	0.058628006305071	0.352076753434529	0.755741841698568	0.449803992179969	0.188116326530612	0.375098318372223	NonSig
109	CCND3	TP53	0.0224552633634387	0.586520676318627	0.0807579998791711	0.199555637795795	0.752907869728071	0.451505278731634	0.18932074829932	0.375098318372223	NonSig
110	PCNA	TP53	0.0689754339766467	0.0944409028969764	0.125704880937779	0.0453417106049718	0.737624433379869	0.460742703595727	0.196009523809524	0.384820226735098	NonSig
111	PITPNC1	TP53	-0.0182247581775653	0.658923733042624	0.0563454388010845	0.371172161084408	0.726254784737007	0.467682592429745	0.201117006802721	0.391290425055796	NonSig
112	NLRC4	TP53	-0.0570363853866487	0.16684296440942	0.0557669247400806	0.37611150533086	0.718782545489671	0.4722749138133	0.204501020408163	0.394321865184201	NonSig
113	CEBPA	TP53	-0.106610938813095	0.00961819606946102	0.0551510635688093	0.381413809751229	0.710828452523446	0.477190546849711	0.20820612244898	0.39675730914658	NonSig
114	FASLG	TP53	-0.0292534233341692	0.478570108345859	0.054945288314199	0.383195562422423	0.708170904031786	0.478839132407619	0.20943843537415	0.39675730914658	NonSig
115	KIF13B	TP53	-0.042805933054929	0.299670843009245	0.0536286196032053	0.394715774562773	0.691167793681626	0.489460100705764	0.217421768707483	0.40829925428261	NonSig
116	TGFB1	TP53	0.0405757226777793	0.325578769447976	0.0932451160414992	0.138344766102395	0.681364843974783	0.495640662235431	0.222196598639456	0.413668850981465	NonSig
117	ERCC5	TP53	0.16665137811333	4.81603225028771e-05	0.216571132514504	0.000509152770937327	0.667414337218189	0.504507510435634	0.229207482993197	0.423073996507944	NonSig
118	KLF4	TP53	-0.017409042406062	0.6732877482021	0.0507594827791376	0.420529918824225	0.654124781338804	0.513031416983659	0.235984353741497	0.427565550989087	NonSig
119	GDF15	TP53	-0.0589467694073111	0.153061235439092	0.0506943084102397	0.42112752418051	0.653283452421327	0.51357355834439	0.236409863945578	0.427565550989087	NonSig
120	AEN	TP53	0.0671322334579713	0.103603522179974	0.117035957578077	0.0625394776386985	0.648179505645946	0.516868855707384	0.239015306122449	0.427565550989087	NonSig
121	BTG2	TP53	0.0502156155835187	0.223650695061603	-0.0103001133228493	0.87024173966666	-0.647104228553958	0.517564488756286	0.239560204081633	0.427565550989087	NonSig
122	C12orf5	TP53	0.0941469897504051	0.022306537605179	0.0445671854375562	0.479484407431818	-0.641593767600099	0.521136980676404	0.242441156462585	0.429160674312167	NonSig
123	TNNI1	TP53	0.0484271484773012	0.240600986481295	-0.0364819022128163	0.562757399480698	-0.624020347250931	0.532614222463696	0.251788095238095	0.442082663041191	NonSig
124	CEBPZ	TP53	0.00724360303241898	0.860744764437714	0.0551832846051184	0.381135274826413	0.617976676588804	0.536590713134465	0.255075850340136	0.444243478089456	NonSig
125	BCL2L1	TP53	-0.062754206456546	0.128193004617782	0.0466329932427361	0.459333701676655	0.600867075488895	0.547928524090468	0.264482653061224	0.455862009255507	NonSig
126	DDIT4	TP53	0.0392624731398127	0.341494632446721	0.0855369654008315	0.174145707020121	0.598253198401871	0.549670999722673	0.265968707482993	0.455862009255507	NonSig
127	NFYA	TP53	0.0936331886499816	0.0230514276681819	0.0489653568937456	0.437160888935077	-0.578165750821633	0.56315221937665	0.277424489795918	0.465785398354242	NonSig
128	STEAP3	TP53	0.0885741065152141	0.0316111957148824	0.0439784192286357	0.485314032042568	-0.576830630476657	0.564053875519089	0.27818537414966	0.465785398354242	NonSig
129	CCNB1	TP53	0.0445109493251993	0.280814988515693	-0.0751566656353494	0.232641948687965	-0.573487455117011	0.566314690671796	0.280144217687075	0.465785398354242	NonSig
130	ZNF385A	TP53	-0.0396023253478537	0.337328933299138	0.0442222738897931	0.48289490645052	0.569763233249915	0.568838295650815	0.282305442176871	0.465785398354242	NonSig
131	VWA5A	TP53	0.0886132773157607	0.0315356767759216	0.0449889880946932	0.475331427020135	-0.56430141470638	0.572549018800557	0.285569727891156	0.465785398354242	NonSig
132	CASP10	TP53	-0.0723706673541622	0.0792665481155366	0.0436576734581044	0.488505850355319	0.56247955862647	0.573789327051592	0.286663605442177	0.465785398354242	NonSig
133	DGCR8	TP53	0.0355380758386633	0.389279468448033	0.0789338498463093	0.209932652624093	0.560675789786694	0.575018574422208	0.287729931972789	0.465785398354242	NonSig
134	HEXIM1	TP53	-0.149012361412005	0.00028449166263611	0.0433508413168884	0.491569706950163	0.558521396356009	0.576488398083214	0.289012925170068	0.465785398354242	NonSig
135	PRMT2	TP53	0.0652064042790723	0.113915499963935	0.0237274979083788	0.706662762061388	-0.535204536534539	0.592508429668492	0.303259863945578	0.480571948557955	NonSig
136	BLCAP	TP53	0.0240407705195974	0.560366020540382	0.0654478815583997	0.298787464100148	0.53429114659792	0.593140116580305	0.303815306122449	0.480571948557955	NonSig
137	EPHA2	TP53	0.0510464241522341	0.216073363030575	0.0921898771023768	0.142882826180361	0.532557988855735	0.594339590070431	0.304863605442177	0.480571948557955	NonSig
138	IER5	TP53	0.0396355647378228	0.33692326157183	0.0805456339580431	0.200744196675535	0.528728752310107	0.596993628625704	0.307225510204082	0.480785753647658	NonSig
139	MDM2	TP53	-0.0471641691121501	0.253102166233695	0.0404670585672257	0.520859733486597	0.521325391263384	0.602140115763051	0.311879591836735	0.481705400740422	NonSig
140	RRAD	TP53	0.0841345925150297	0.0412337248707972	0.123951763644053	0.0484570041523553	0.518355637381031	0.604210160834121	0.313745578231293	0.481705400740422	NonSig
141	KRT17	TP53	-0.0353825084463874	0.391359927083332	0.0401463127966944	0.524171826340877	0.517188852577265	0.605024332936026	0.314504761904762	0.481705400740422	NonSig
142	VCAN	TP53	0.0688570993992832	0.0950089973215171	0.0296693499222851	0.63791002064592	-0.505861759639242	0.612953699008277	0.32170612244898	0.489265264986073	NonSig
143	C13orf15	TP53	-0.0137021457024581	0.740001814116048	0.0388237857154626	0.537940948971524	0.500133831196366	0.616980845957309	0.325372108843537	0.490293976630763	NonSig
144	MLH1	TP53	0.0740258832663162	0.0726210119928647	0.112342670721147	0.0738925210869816	0.497739568410022	0.618667615054926	0.326923129251701	0.490293976630763	NonSig
145	DDIT3	TP53	-0.08974206585745	0.0294247986167786	0.0383558483927012	0.542855612461457	0.494099836513288	0.621235673333376	0.329246258503401	0.490372660172173	NonSig
146	TP53INP1	TP53	0.03797964410362	0.357513113792888	-0.00367576117621428	0.953515053862998	-0.489248885529795	0.624665503788798	0.33243537414966	0.49173121419866	NonSig
147	NUPR1	TP53	0.0355406598195089	0.389244968711779	0.00134559441404398	0.982974851938125	-0.440477360578813	0.659591405806774	0.365662585034014	0.537200728721582	NonSig
148	SNAI2	TP53	0.0428740561863144	0.298901679372128	0.0766534792311621	0.223443823071218	0.436534153921712	0.662449224785759	0.368453401360544	0.537643323867591	NonSig
149	XPC	TP53	0.0632227291653331	0.125362894144455	0.0296935156995169	0.637636138846352	-0.432686037391151	0.665242874815019	0.371161224489796	0.53795968810998	NonSig
150	IGFBP3	TP53	0.0361782570931742	0.380788968689865	0.0692873109531385	0.271273747188415	0.427529763904134	0.668993510972316	0.374894897959184	0.539748785377548	NonSig
151	TCHH	TP53	-0.0524649709096611	0.203564981997067	0.0320280762393657	0.611413946471111	0.412524195700141	0.679955249947412	0.385681292517007	0.551600980300842	NonSig
152	BCL2L14	TP53	0.0611902520497134	0.137999663457579	0.0301028693198981	0.633004243430863	-0.401139433156826	0.68831746976599	0.394062925170068	0.559880564229773	NonSig
153	DKK1	TP53	0.0304041757130466	0.461431636608908	-0.0415684321719725	0.509568824905575	-0.39159498121726	0.695357496752487	0.401056462585034	0.561630777451345	NonSig
154	BID	TP53	0.0341909409155162	0.407517378796409	0.00382734650612291	0.951600346053829	-0.391123200814472	0.695706172116221	0.401397278911565	0.561630777451345	NonSig
155	PLXNB2	TP53	-0.074101229798702	0.0723296710956751	0.0300706482835891	0.633368314024211	0.387296660421081	0.698536597600245	0.404260204081633	0.561630777451345	NonSig
156	TP53AIP1	TP53	0.0299236727294296	0.468545993241262	-0.0436166648664383	0.488914746210041	-0.385402546564484	0.699939196144794	0.405697278911565	0.561630777451345	NonSig
157	DEF6	TP53	-0.00808433643665518	0.844776281799685	0.0295609700728818	0.639138942960505	0.380728370170164	0.703404815188205	0.409275170068027	0.561711913408769	NonSig
158	PRKAB1	TP53	0.0290161081842308	0.482147159088149	-0.0850441300045585	0.176649282684189	-0.373706882216413	0.708622404468294	0.414646258503401	0.561711913408769	NonSig
159	MSH2	TP53	-0.010203494364279	0.804821332910458	0.0290146770481869	0.645348321523959	0.37368843984728	0.708636126934574	0.41466156462585	0.561711913408769	NonSig
160	NFYB	TP53	0.081109925481516	0.049120533641954	0.052502347924947	0.404733441341606	-0.370018978114834	0.711368349918982	0.417476190476191	0.561711913408769	NonSig
161	VAMP8	TP53	-0.0924890724037306	0.0247879200335173	0.0285943389836094	0.650142863499874	0.368271809266417	0.712670570639509	0.418760884353741	0.561711913408769	NonSig
162	VDR	TP53	0.072741820966538	0.0777350353378123	0.0448220245429098	0.476972965163095	-0.360756513882585	0.718281473521194	0.424517006802721	0.564536048377251	NonSig
163	NHLH2	TP53	0.00560947030196182	0.891939933761187	0.0331975533981293	0.598459265384589	0.355371563461671	0.722311249434647	0.428680952380952	0.564536048377251	NonSig
164	CSRNP2	TP53	0.0273147329778794	0.508211403358781	-0.0782396329731046	0.21398211774037	-0.351783130729275	0.725000910667908	0.43145612244898	0.564536048377251	NonSig
165	CCNK	TP53	0.0271809532422793	0.510291654264873	-0.0699537005677127	0.266679975698025	-0.350059346509999	0.726294159701344	0.432775510204082	0.564536048377251	NonSig
166	E2F2	TP53	0.00062291556431499	0.987963869139052	0.0275859670063911	0.661703301040516	0.347257626067016	0.728397781788614	0.434963945578231	0.564536048377251	NonSig
167	TPD52L1	TP53	0.0265656134399891	0.51991697459362	-0.0953109238466791	0.12978136775651	-0.342130705075346	0.732252530928003	0.438921428571429	0.564536048377251	NonSig
168	APAF1	TP53	0.0180222680422058	0.662477966477001	0.0444785775877062	0.480359316319366	0.340995825399581	0.733106724454233	0.439792857142857	0.564536048377251	NonSig
169	RRP8	TP53	0.026286484781821	0.524313774214885	-0.077695536837249	0.217194832723073	-0.338534223603769	0.734960641203154	0.441778911564626	0.564536048377251	NonSig
170	TRRAP	TP53	0.0249495683283817	0.545632976618069	-0.0130733193342695	0.835747781014092	-0.321309214743149	0.747976073997785	0.455540136054422	0.575356057463381	NonSig
171	ST14	TP53	0.0720443810455609	0.0806330543501861	0.0471829477488297	0.454049813498004	-0.32126623285804	0.748008643440115	0.455574489795918	0.575356057463381	NonSig
172	APP	TP53	0.0394341616279162	0.33938609251524	0.0150534484747184	0.811305130993373	-0.314166931295324	0.753394257059335	0.461304081632653	0.577036270699945	NonSig
173	TPRKB	TP53	0.0241609843557578	0.558406179990265	-0.0480470573589369	0.445816802788138	-0.311149537351082	0.755686943494532	0.463773129251701	0.577036270699945	NonSig
174	HIC1	TP53	0.0409279075216746	0.321393653728506	0.0646811673534995	0.304496173584238	0.306709040044251	0.7590648482677	0.467402721088435	0.577036270699945	NonSig
175	GLS2	TP53	0.0555558230889259	0.178148412786553	0.0322272608274582	0.609198802284255	-0.300964540279585	0.763441534351441	0.472124149659864	0.577036270699945	NonSig
176	S100A2	TP53	-0.00276321515340331	0.946646165582135	0.0232947108070454	0.71177329904336	0.29998939666812	0.764185243598123	0.472939795918367	0.577036270699945	NonSig
177	POM121	TP53	0.0227813147646904	0.581096231159968	-0.0785647725213144	0.212078613570454	-0.293375565626081	0.769235099994837	0.478356802721088	0.577036270699945	NonSig
178	RB1	TP53	0.066364086424763	0.107624207725043	0.0440311445607778	0.484790425841818	-0.288442658012806	0.773007918202422	0.482463605442177	0.577036270699945	NonSig
179	LIF	TP53	0.0493462822094681	0.231780349500532	0.0716453049739394	0.255258799435025	0.288181758634616	0.77320761126265	0.482672789115646	0.577036270699945	NonSig
180	EDN2	TP53	0.116061378941378	0.00479811952996823	0.138045537844156	0.0278229031790422	0.2877177418867	0.773562807975252	0.483062925170068	0.577036270699945	NonSig
181	RETSAT	TP53	-0.153122300400693	0.000191251727823527	0.0222878034223867	0.723712874117617	0.287018045438247	0.774098503029974	0.483624489795918	0.577036270699945	NonSig
182	HSPA4L	TP53	-0.0668903376147155	0.104856617357737	0.0216236106966518	0.731625605252325	0.278461990953833	0.780657738429293	0.490895918367347	0.58068789278453	NonSig
183	TNFRSF10D	TP53	0.118998719167676	0.00382595697714549	0.0978329522341444	0.119888180332573	-0.275775789282309	0.782720280233889	0.493174149659864	0.58068789278453	NonSig
184	ZNF365	TP53	0.0383454535737923	0.352897936303414	0.0591830868851228	0.347528235121439	0.268947965580742	0.787969725133059	0.498897278911565	0.58068789278453	NonSig
185	KLK8	TP53	0.0203004291801385	0.622944360793934	-0.0133647732536107	0.832139569911979	-0.261417643851102	0.793770452153742	0.505197619047619	0.58068789278453	NonSig
186	ALOX15B	TP53	0.0943451340997969	0.022024903389235	0.114423124451922	0.0686686426886896	0.261374798838069	0.793803489344228	0.505228571428571	0.58068789278453	NonSig
187	JMY	TP53	0.0200499882839959	0.627240335666496	-0.0580692642436203	0.356692930081411	-0.258191735169309	0.796258936122164	0.507964285714286	0.58068789278453	NonSig
188	SCN3B	TP53	-0.0632388790456184	0.125266213872025	0.0200403861398283	0.750600431254858	0.258068051384046	0.796354387913333	0.508076870748299	0.58068789278453	NonSig
189	LDHB	TP53	0.00709907628557452	0.863495754501758	0.0271246203501475	0.66701945309494	0.25792655247885	0.796463592091327	0.508195918367347	0.58068789278453	NonSig
190	DNTTIP2	TP53	0.00180115210309614	0.965207375811241	0.0208224785666033	0.741207553270535	0.244951150984437	0.806494255076605	0.519354081632653	0.586065924675487	NonSig
191	SERPINB5	TP53	0.0280801785765672	0.496394713567609	0.00915187275619843	0.884599974293715	-0.243806496937346	0.80738068832014	0.520351020408163	0.586065924675487	NonSig
192	IRAK1	TP53	0.0136145839878929	0.741603909414713	0.0324777061551333	0.606418632239172	0.24301172185484	0.807996316874116	0.52104387755102	0.586065924675487	NonSig
193	FAM162A	TP53	-0.00655385632714137	0.873888324588304	0.0176325959720043	0.779743755626968	0.227055108819891	0.820380890367868	0.534934353741497	0.598572255727468	NonSig
194	PERP	TP53	0.0209646000496829	0.611613531191781	0.00377242428514153	0.952294049262024	-0.221400194837791	0.824780840734337	0.53997074829932	0.599174035045509	NonSig
195	ZFP36L1	TP53	0.0903360290909262	0.028363578546345	0.107272251280145	0.0879834824355856	0.220220615334967	0.82569934199311	0.541021088435374	0.599174035045509	NonSig
196	BAK1	TP53	-0.0223027497667076	0.589066022609347	0.0167633602879389	0.790343247701334	0.215859800676297	0.82909703276025	0.544991156462585	0.600491392299445	NonSig
197	SPP1	TP53	0.0296635128397421	0.472423065015894	0.0461218504394693	0.464275236027146	0.21222174440413	0.831934043504055	0.548199659863946	0.600960514817925	NonSig
198	IL1A	TP53	0.0539744855382226	0.190841044002882	0.0391511221525117	0.534516240292885	-0.191279053984642	0.848306970603897	0.566819387755102	0.607850995064743	NonSig
199	TGFA	TP53	-0.0661881995467463	0.108561966866624	0.0146653314464499	0.816082443015465	0.188839580787866	0.850218548929539	0.569023809523809	0.607850995064743	NonSig
200	BTG1	TP53	0.0146443592967279	0.722834810446638	-0.013378686882926	0.831967405893148	-0.188569492197819	0.850430245496154	0.569267346938776	0.607850995064743	NonSig
201	TP53BP2	TP53	0.102364283746937	0.0129345426504264	0.0880216466780295	0.1619236857735	-0.186363213345755	0.852159938527071	0.571274489795918	0.607850995064743	NonSig
202	RHBDF2	TP53	-0.012109121511112	0.769318358646095	0.0144273351555306	0.819015303161606	0.185774569328477	0.852621548090633	0.57182380952381	0.607850995064743	NonSig
203	FUCA1	TP53	-0.145529801227273	0.000395171795359861	0.0143599638977934	0.819845987398441	0.184906939153708	0.853302028189917	0.572613265306122	0.607850995064743	NonSig
204	MAP4K4	TP53	0.069114381673938	0.0937773201929943	0.0551884106790766	0.381090973899495	-0.18000455217031	0.857148994459337	0.577085714285714	0.607850995064743	NonSig
205	COL18A1	TP53	0.0652423451035618	0.11371593186228	0.0790934904352952	0.209009296504993	0.179279497485127	0.857718244671394	0.577724489795918	0.607850995064743	NonSig
206	ITGB4	TP53	0.0201484731903178	0.625549445272817	0.00640722629968859	0.919064849813368	-0.176961814651753	0.859538383639774	0.579817006802721	0.607850995064743	NonSig
207	MCL1	TP53	0.14389085264908	0.00046011818785896	0.156045380400456	0.0127757753530839	0.160100635036283	0.872801800941769	0.595316326530612	0.621084728108782	NonSig
208	CYFIP2	TP53	0.0656880230725999	0.111263977128909	0.0538219458210597	0.393011341931299	-0.153333079602507	0.87813561535969	0.601635714285714	0.624659970970197	NonSig
209	EPS8L2	TP53	0.0281854170691902	0.494781582866746	0.0397677156200627	0.528095066462544	0.149303946645596	0.881313801207418	0.605372108843537	0.624976258041974	NonSig
210	PMS2	TP53	0.0113939460852397	0.782590399995472	-0.0432351385046876	0.492727708261157	-0.146711096151502	0.883360059920092	0.607728231292517	0.624976258041974	NonSig
211	F2R	TP53	0.0399350716085692	0.333282035942615	0.0293896127434199	0.641083978658214	-0.135944501661453	0.891865154772313	0.617762244897959	0.632284171496391	NonSig
212	HINT1	TP53	0.0465192309838096	0.25965701237616	0.0365514703593927	0.562012355601254	-0.128564516082762	0.897702245295739	0.62465612244898	0.634688084882771	NonSig
213	CSE1L	TP53	0.00987462407483209	0.810991465889786	-0.0517825006819509	0.411214580114219	-0.127146583395413	0.898824382405673	0.625988775510204	0.634688084882771	NonSig
214	ANKRA2	TP53	0.00926826947866425	0.822398137877003	-0.0927845016815353	0.140311874829377	-0.119338643114444	0.905007069460915	0.633291156462585	0.639091516706613	NonSig
215	CDKN2AIP	TP53	0.00825335227469596	0.841573523330673	-0.10312818663303	0.101034048816791	-0.106269894836929	0.915368216745255	0.645676870748299	0.641024804806752	NonSig
216	NFYC	TP53	0.00811146823553455	0.844261975006765	-0.00707800969194126	0.910625253333176	-0.104442919733683	0.916817863883269	0.647461904761905	0.641024804806752	NonSig
217	BNIP3L	TP53	-0.0137308631259473	0.739476622952624	0.00795969441276246	0.899547536947473	0.102488603117825	0.91836885860841	0.649324489795918	0.641024804806752	NonSig
218	GPX1	TP53	0.0611345790078571	0.138359102124434	0.0533173936843107	0.397468970391628	-0.100982758615438	0.919564146836614	0.650758163265306	0.641024804806752	NonSig
219	AK1	TP53	0.00761493282530704	0.853684499823872	-0.00409243775939307	0.948252593865201	-0.0980492956997469	0.921893149606419	0.653536734693878	0.641024804806752	NonSig
220	FDXR	TP53	-0.0294564420110653	0.475521522206563	0.00756791590309523	0.904467672684886	0.0974438861985265	0.922373894385658	0.654126870748299	0.641024804806752	NonSig
221	TRIB3	TP53	0.00662890922534016	0.872456392564733	0.0140450764975001	0.823731183637746	0.0954988020602144	0.923918641730254	0.655984693877551	0.641024804806752	NonSig
222	ZBTB16	TP53	0.00104962476487242	0.97972029800166	0.00765212997526669	0.90340975921048	0.0850136296807967	0.932250555019887	0.666173129251701	0.648048544102838	NonSig
223	PLK2	TP53	0.00629222826651883	0.87888311104787	-0.093558538849233	0.137018380032665	-0.0810177556365594	0.935427831966522	0.669963945578231	0.648813639654207	NonSig
224	HIST1H1C	TP53	-0.147377641166104	0.000332239016655578	0.00594075356948668	0.924939275551741	0.0764921122971606	0.939027589066444	0.674358163265306	0.65015364766941	NonSig
225	SERTAD3	TP53	-0.081211053095521	0.0488377730267562	0.00527143476979351	0.933375232008672	0.0678739097605969	0.94588600784015	0.682716326530612	0.655114546060906	NonSig
226	MET	TP53	-0.0465848875880242	0.258984399127834	0.0050466198119097	0.936210470317113	0.0649791883631346	0.948190570509563	0.68557074829932	0.655114546060906	NonSig
227	PDGFA	TP53	0.0615109005819242	0.135943436703078	0.0567994624945307	0.367323874602364	-0.0608760857980165	0.951457894883298	0.689678231292517	0.656136297834229	NonSig
228	TFDP1	TP53	0.170882235660228	3.05819694765841e-05	0.166693700604328	0.00776297824680272	-0.0555118036974723	0.955730726460594	0.694955102040816	0.657794412336624	NonSig
229	DUSP5	TP53	-0.0746465084839726	0.0702495915158758	0.00411513894406538	0.947965949275877	0.052985490859329	0.957743468090897	0.697512925170068	0.657794412336624	NonSig
230	CDH13	TP53	0.00323188472673352	0.937613890072666	-0.0392375331135224	0.533614006614186	-0.0416128423742696	0.9668073353763	0.708688095238095	0.665427437475166	NonSig
231	RAP2B	TP53	0.054197295159323	0.189013525470545	0.0514602903188601	0.414135327267737	-0.0353394353729709	0.971809078076702	0.714862244897959	0.668218628634145	NonSig
232	PTPN14	TP53	0.0584080681278295	0.156856983574087	0.0608798173653078	0.333856294257283	0.0319390765099124	0.97452063597618	0.718248299319728	0.668218628634145	NonSig
233	ADA	TP53	0.0476405024903115	0.24833535289874	0.0456334088208748	0.469024657139351	-0.0258990251474262	0.979337877606669	0.724140476190476	0.668218628634145	NonSig
234	SLC7A11	TP53	-0.125858248683491	0.0022120221260693	0.00190726566061363	0.975870137169065	0.0245573626278828	0.980408028727252	0.72548231292517	0.668218628634145	NonSig
235	TP63	TP53	0.00177918826590807	0.965631384992584	-0.00556142409657523	0.929719297162211	-0.0229082741093664	0.98172344034379	0.727131632653061	0.668218628634145	NonSig
236	ABCC5	TP53	-0.105949087355583	0.0100793258767506	-0.0783414221559901	0.213384888248249	0	1	0.81222580312719	0.701633273341481	NonSig
237	ACVR1B	TP53	-0.0632668917470588	0.125098655031943	-0.0640762906264245	0.309050358026636	0	1	0.99757078406063	0.732773565141867	NonSig
238	AFP	TP53	-0.0177520960086347	0.667232015256599	-0.00738374474050997	0.906781851403345	0	1	0.886028494624877	0.70714671085663	NonSig
239	APC	TP53	-0.0414040647193239	0.315791306476632	-0.059259245698217	0.346907075521021	0	1	0.829373427535216	0.704186785552146	NonSig
240	ARID3A	TP53	-0.0327374516898354	0.427754203532318	-0.0390698372654592	0.535365649543036	0	1	0.897194671870576	0.70714671085663	NonSig
241	BAIAP2	TP53	-0.0921473996637301	0.0253279362958914	-0.00741925975830561	0.906335530238346	0	1	0.774759107056839	0.700071167734861	NonSig
242	BCL2	TP53	-0.0664124773387816	0.107367332015025	-0.155053851237672	0.0133631028551964	0	1	0.839087852681829	0.704186785552146	NonSig
243	BDKRB2	TP53	-0.146559987408966	0.000358834696085886	-0.0164396853322886	0.794300138459531	0	1	0.895168676300289	0.70714671085663	NonSig
244	BMP2	TP53	-0.0133755657596698	0.745982839272596	-0.0601065124938899	0.340044107682318	0	1	0.92461239336699	0.716286196217198	NonSig
245	CAV1	TP53	-0.0482167302188925	0.242653055422657	-0.00695718080578221	0.912144774251392	0	1	0.888781220421067	0.70714671085663	NonSig
246	CD81	TP53	-0.0805083864860151	0.0508309428373312	-0.0270360125002975	0.668042407244153	0	1	0.843001351464044	0.704186785552146	NonSig
247	CDK5R1	TP53	-0.0190704833629806	0.644162702535783	-0.0794713553156472	0.206835400879465	0	1	0.850489439867422	0.704186785552146	NonSig
248	CGRRF1	TP53	-0.105638950927267	0.0103020853752103	-0.0140026033132745	0.824255564418537	0	1	0.798488377509833	0.701633273341481	NonSig
249	CTSD	TP53	-0.0789633432801426	0.0554533295097899	-0.00555849491145623	0.92975621855726	0	1	0.844355112930319	0.704186785552146	NonSig
250	CTSF	TP53	-0.164228661163179	6.21561614748689e-05	-0.120472624018952	0.0551697562610169	0	1	0.991375414601889	0.732773565141867	NonSig
251	DCXR	TP53	-0.0359153957689663	0.384261390022829	-0.0633564433834285	0.314528193858952	0	1	0.896049930307643	0.70714671085663	NonSig
252	E2F1	TP53	-0.0890059836774628	0.0307870551618947	-0.0640177069240444	0.309493806171177	0	1	0.995931787927978	0.732773565141867	NonSig
253	EP300	TP53	-0.0530914688110576	0.198211303765302	-0.0160537651928594	0.799024847549994	0	1	0.868810456839802	0.70714671085663	NonSig
254	EPHX1	TP53	-0.164493989014558	6.04541504622969e-05	-0.0829900389398547	0.187371420681782	0	1	0.827915514476123	0.704186785552146	NonSig
255	FBXW7	TP53	-0.0251291549971547	0.54274443663036	-0.0492282512581765	0.434700665690459	0	1	0.931214954827005	0.716286196217198	NonSig
256	FGF13	TP53	-0.101503348310634	0.0137184464679398	-0.0804973024035795	0.201015412152721	0	1	0.857697078357653	0.70429010202105	NonSig
257	FOXA1	TP53	-0.00991996119330584	0.810140163368718	-0.0306945647139376	0.626334366886011	0	1	0.897075221080228	0.70714671085663	NonSig
258	GPX2	TP53	-0.107100192095485	0.00928947876980724	-0.00929027675307153	0.88286720028345	0	1	0.886918949421977	0.70714671085663	NonSig
259	H2AFJ	TP53	-0.124481104346432	0.00247457263462092	-0.162632385436824	0.00941904642333391	0	1	0.845423889013267	0.704186785552146	NonSig
260	HGF	TP53	-0.0397227740913637	0.335860398928589	-0.0306586821962298	0.626737995037802	0	1	0.759173287081161	0.691776771123753	NonSig
261	HIST3H2A	TP53	-0.0364458165643743	0.377274294341886	-0.0262004624451007	0.677718540830303	0	1	0.965098897024815	0.723690271085031	NonSig
262	HRAS	TP53	-0.13589813007877	0.000944690878586396	-0.0744126526151215	0.237312052382534	0	1	0.870252239757863	0.70714671085663	NonSig
263	HTT	TP53	-0.026458906776431	0.521595562327533	-0.0536828095279069	0.394237569259484	0	1	0.76978714283493	0.698501107091602	NonSig
264	IER3	TP53	-0.0579915186701425	0.159840512564664	-0.0728096560587448	0.247596659422867	0	1	0.785669267889612	0.701633273341481	NonSig
265	IKBKAP	TP53	-0.00640750904833747	0.876681661078543	-0.0313983014387791	0.61844091919608	0	1	0.946438154472031	0.719693039901854	NonSig
266	IRF5	TP53	-0.0632791069292383	0.125025644131062	-0.0126039174189485	0.841566194047112	0	1	0.853756912538428	0.704186785552146	NonSig
267	ISCU	TP53	-0.0460652138038606	0.264341164495565	-0.0158348086052136	0.801708737692973	0	1	0.791582277364586	0.701633273341481	NonSig
268	JAG2	TP53	-0.0362778578094067	0.379478271853667	-0.0909046971314124	0.148562086680812	0	1	0.751871056609631	0.688025867622861	NonSig
269	KAT2A	TP53	-0.0304511571829676	0.460739271160701	-0.0718064101554848	0.254188970593541	0	1	0.9216906471814	0.716286196217198	NonSig
270	OSGIN1	TP53	-0.167893861812228	4.21953354881044e-05	-0.0952252451819482	0.130128204553772	0	1	0.907241562604859	0.712465184425172	NonSig
271	PCBP4	TP53	-0.0249401133075601	0.545785265267468	-0.00854040536260566	0.892261809274872	0	1	0.810524756346319	0.701633273341481	NonSig
272	PMAIP1	TP53	-0.037982874079677	0.35747219817882	-0.0453368288275753	0.471921473955634	0	1	0.935324450382703	0.716286196217198	NonSig
273	PMM1	TP53	-0.134865007555208	0.00103391678882669	-0.0920009446622009	0.143707183280814	0	1	0.795931376868128	0.701633273341481	NonSig
274	POU4F2	TP53	-0.0031013067856996	0.940129654640255	-0.0185626224422964	0.768447927323774	0	1	0.954478701102681	0.722575843419235	NonSig
275	PPM1D	TP53	-0.117392070350053	0.00433299365402329	-0.0112740673749192	0.858095928247275	0	1	0.819771292019888	0.704186785552146	NonSig
276	PPM1J	TP53	-0.048501614107126	0.239877702534275	-0.117244662017806	0.0620699425782325	0	1	0.851215350780716	0.704186785552146	NonSig
277	PTEN	TP53	-0.0451850746917281	0.273586374629267	-0.0267584722102716	0.671250497648476	0	1	0.808357953059568	0.701633273341481	NonSig
278	RAD51C	TP53	-0.130423320662039	0.00151330135493755	-0.013410907919235	0.831568741049217	0	1	0.944005530159806	0.719693039901854	NonSig
279	RAD9A	TP53	-0.0571765663475255	0.165801081611272	-0.0780133534226613	0.215314063293444	0	1	0.885051877756742	0.70714671085663	NonSig
280	RCHY1	TP53	-0.105366986943262	0.0105010124192457	-0.0514009743202002	0.414674336864769	0	1	0.963799451835555	0.723690271085031	NonSig
281	RRM2B	TP53	-0.132129394015383	0.00130908574982769	-0.117017650171083	0.0625808038558315	0	1	0.891416655359229	0.70714671085663	NonSig
282	RXRA	TP53	-0.0636214256644501	0.122993029701071	-0.0164601896281216	0.794049318369233	0	1	0.805226582337722	0.701633273341481	NonSig
283	SEC61A1	TP53	-0.0232079652384104	0.574033720282534	-0.0154635343913794	0.806264986216029	0	1	0.983974975461675	0.730238064465161	NonSig
284	SLC19A2	TP53	-0.00573449949171922	0.889546625906324	-0.140834854373731	0.024789557056506	0	1	0.970047119292868	0.724883793633127	NonSig
285	SLC35D1	TP53	-0.0809422603607355	0.0495923572737533	-0.0218447641731368	0.728987735941553	0	1	0.797859707817839	0.701633273341481	NonSig
286	SLC3A2	TP53	-0.104596021021859	0.0110835813484511	-0.0533173936843107	0.397468970391628	0	1	0.975174469602642	0.726202479816631	NonSig
287	TADA2B	TP53	-0.133624696749293	0.00115129057104113	-0.05674234338471	0.367806650383252	0	1	0.811677166719245	0.701633273341481	NonSig
288	TAF9	TP53	-0.0226678545148312	0.58298118669261	-0.168829808852364	0.00700054170333164	0	1	0.806546107947967	0.701633273341481	NonSig
289	TM4SF1	TP53	-0.0752755316393773	0.0679111321864068	-0.0275984160431469	0.661560082458913	0	1	0.932543684583174	0.716286196217198	NonSig
290	TM7SF3	TP53	-0.0571214218472057	0.166210354286932	-0.0348188573614999	0.580707430047159	0	1	0.854310530498964	0.704186785552146	NonSig
291	TOB1	TP53	-0.173664830669973	2.25500980319815e-05	-0.0191535753450489	0.761295530907642	0	1	0.956920963549429	0.722575843419235	NonSig
292	TRAF4	TP53	-0.0493794628725998	0.231466265672204	-0.0724442402151486	0.249983887922739	0	1	0.915104644064501	0.716036366366132	NonSig
293	TYRP1	TP53	-0.0752488696551971	0.0680089382906623	-0.0967579412954687	0.124030855369146	0	1	0.830747189684304	0.704186785552146	NonSig
294	WWP1	TP53	-0.122528084641816	0.00289580840083259	-0.118757586131773	0.0587522443312225	0	1	0.932502340804015	0.716286196217198	NonSig
