# Supplementary material for: DGCA: A comprehensive R package for Differential Gene Correlation Analysis
Source: BMC Syst Biol. 2016 Nov 15;10:106. doi: 10.1186/s12918-016-0349-1 (PMC5111277; doi:10.1186/s12918-016-0349-1)
Supplement: Additional file 3: — Differential expression output from the p53 mutation study. The results of differential expression (using the R package limma) on the input breast cancer RNA-seq data filtered for genes in the p53-pathway. Note that the contrast called in limma used p53 non-mutated samples as the reference condition, so positive logFC values are upregulated in the mutant condition compared to wildtype, while negative logFC values are downregulated in the mutant condition compared to wildtype. (TSV 33 kb) [file 12918_2016_349_MOESM3_ESM.tsv]

logFC	AveExpr	t	P.Value	adj.P.Val	B
XPC	-0.510688123459971	10.0716674913619	-15.9815973195117	1.99226245888327e-50	4.03264568885892e-48	103.810350475536
ANKRA2	-0.656313740929676	8.14488499791139	-15.9558908527777	2.73399707719249e-50	4.03264568885892e-48	103.495852839951
ABAT	-1.78371710070641	9.64752899839908	-14.6158996577328	2.70092931565971e-43	2.65591382706538e-41	87.4960789024746
BCL2	-1.43300012264752	10.3880518903535	-14.3523850311488	5.82674586002452e-42	4.29722507176808e-40	84.4460664859304
FOXA1	-2.30374136543195	11.7613758544763	-13.7811614664054	4.04035713949911e-39	2.22970945901872e-37	77.9516581600723
HEXIM1	-0.639698380848268	10.3382945351227	-13.7709464033555	4.53500228952961e-39	2.22970945901872e-37	77.8370201768881
BTG2	-1.15628761476192	11.8472691317091	-13.7400859573211	6.42638737714383e-39	2.70826325179633e-37	77.4910170334434
TADA2B	-0.481660913585603	9.9500732740673	-13.6699156666513	1.4171140239631e-38	5.22560796336395e-37	76.7061098236294
DDB2	-0.539573847329487	8.71561249641166	-13.276417673457	1.13936495684002e-36	3.73458513630895e-35	72.3524484197393
RPS27L	-0.546664215760005	9.93242263445647	-12.6681732636408	8.51911085809325e-34	2.51313770313751e-32	65.7882340905445
GLS2	-1.26076283414841	5.68525877889578	-12.4590834314841	7.89835610775868e-33	2.11819550162619e-31	63.5798354080117
E2F2	1.06969767245833	7.11981725249896	12.1998283152744	1.2064942748921e-31	2.96596509244309e-30	60.876868013415
HDAC2	0.527361070136472	11.1571588070744	11.7868564239549	8.54901024742322e-30	1.93996770999219e-28	56.6539628213007
E2F3	0.626993553490179	9.13725476546496	11.767138451032	1.04508199662235e-29	2.20213706431138e-28	56.4549246984943
MDM2	-0.544141409340657	11.1251870364068	-11.5962912644045	5.89755870529012e-29	1.15985321204039e-27	54.7404021545579
CCNG1	-0.480784677491897	10.7677095946909	-11.5727504958645	7.47501238169146e-29	1.37820540787436e-27	54.5055817045687
KIF13B	-0.955540322437086	10.3888957738086	-11.5212491485866	1.25400288180821e-28	2.17606382431424e-27	53.9930609856006
IRAK1	0.544936274279463	11.1361113352852	11.4507120036897	2.54021930806925e-28	4.16313719933572e-27	53.2938048451111
PRKAB1	-0.40300444835564	9.35573718789569	-11.4024226863655	4.11122304356949e-28	6.38321472554211e-27	52.8169068868934
NDRG1	0.983171135934439	11.8914400745696	11.0319058470485	1.57418255582262e-26	2.32191926983837e-25	49.2072856099342
TNFRSF10C	-1.02451332681959	5.12245481095374	-10.7248214013163	3.02003462142004e-25	4.24242958723292e-24	46.2833276652656
RAP2B	0.450929247859014	9.67968006168209	10.6586033916791	5.66421817002815e-25	7.59520163708321e-24	45.6610162745792
CGRRF1	-0.394591258464362	7.6601141322401	-10.6331280716604	7.20910676106177e-25	9.2464630196227e-24	45.4223834312542
SP1	-0.260815182929488	11.7269575415819	-10.4384787239465	4.4871805805758e-24	5.51549279695775e-23	43.6135082291167
POU4F1	1.36476656689898	1.11708450541736	10.3590647134337	9.39238805217875e-24	1.10830179015709e-22	42.8829067237764
CDKN2A	1.14244042155772	6.89669567624078	10.3101051320715	1.47784959925966e-23	1.67679089146769e-22	42.4346346120915
BID	0.472246224228208	8.7510646744835	10.3037752349145	1.56685771057555e-23	1.71193712822143e-22	42.3767984974235
E2F1	0.870609863782275	8.17773100391462	10.1682946555332	5.44267777194859e-23	5.73424979544583e-22	41.1455438170601
UPP1	0.622196565101613	6.93341139847352	10.152102429168	6.31073966173674e-23	6.41954551797359e-22	40.99923844018
TP53INP1	-0.701948235877472	10.8811657380373	-10.0790201987715	1.22792495338902e-22	1.2074595374992e-21	40.3411728706541
BCL2A1	1.01809104855649	5.66945872074007	10.0587864336476	1.47546097531104e-22	1.40406770231212e-21	40.1596378480528
GDF15	-1.42641175038623	7.26390793652297	-9.96000575827674	3.60184447436399e-22	3.32045037480431e-21	39.2775104623175
LDHB	0.950406454517323	11.2385912707489	9.77808576993469	1.83067051260124e-21	1.63650848853747e-20	37.6709629028631
WWP1	-0.730890169514785	11.7306266594826	-9.68145797806036	4.30070535116652e-21	3.73149434880625e-20	36.8272206605505
SESN1	-0.523736167132558	9.11168027827719	-9.56431134262314	1.2005410898679e-20	9.98281824076886e-20	35.8133078685402
ZNF385A	-0.675470075081041	10.1092166355261	-9.56263298761582	1.21824222599213e-20	9.98281824076886e-20	35.7988535799486
PPM1J	-0.963801201280516	7.22693610632924	-9.50925350229222	1.93841617604258e-20	1.54549397819611e-19	35.3402051459612
FUCA1	-0.4825552735504	10.1225569725152	-9.49243685613101	2.24290562991073e-20	1.74120305479912e-19	35.1961412571776
SLC19A2	-0.697292242542924	10.0165625704206	-9.27962279643705	1.39646170700775e-19	1.05629795786484e-18	33.3908667610079
SERTAD3	-0.408456902860905	9.69593493962251	-9.26495788570527	1.58209746207195e-19	1.16679687827806e-18	33.2676911300621
CCNB1	0.617205750744281	9.73530220955894	9.13198868884564	4.87078928327871e-19	3.50459228918834e-18	32.1581015814596
ST14	0.538344651405627	11.38202671304	9.11006223007417	5.85585012299764e-19	4.1130375863912e-18	31.9763929991854
PCBP4	0.430357519323186	8.83246781605101	9.08245533213156	7.38048960444209e-19	5.06335914723353e-18	31.7481194209169
NINJ1	-0.445669570295076	10.9555421360146	-8.97594884682041	1.79268510211964e-18	1.20191387528476e-17	30.8727907979454
MSH2	0.363655332530005	9.97616838074057	8.95130974490009	2.19860434733556e-18	1.44130729436442e-17	30.6715059287851
FDXR	-0.581910780777938	7.84150914386919	-8.88912451661752	3.67279920002088e-18	2.35538209566556e-17	30.1655290819236
ADA	0.506653489685577	6.97526731364529	8.59903450494385	3.87228701945202e-17	2.43047802284754e-16	27.8439895831654
CDKN2AIP	-0.260623696865373	8.84563124608351	-8.55764540210607	5.39106337573973e-17	3.31325769967338e-16	27.5180120412319
CARM1	0.285472433156617	10.1234716884077	8.52919972411088	6.76258761729683e-17	4.07135376959707e-16	27.2947419578018
EGFR	1.07627037006495	7.71172128560667	8.4335127160694	1.44304562709125e-16	8.51396919983838e-16	26.5482899579663
CDKN1A	-0.558128060132251	10.6520926398023	-8.40331515261576	1.83033317163863e-16	1.05872212869293e-15	26.3141946382275
TOB1	-0.61099301575927	11.4043075197738	-8.38019650313838	2.194680280871e-16	1.24505900549412e-15	26.1354556615186
BBC3	-0.487159039315933	7.16698463127091	-8.35736451680526	2.62458088069666e-16	1.46085162227455e-15	25.959341904758
DKK1	1.49296337940918	4.21941529545844	8.3170670322435	3.5954450610436e-16	1.96417832038493e-15	25.6495018281695
CSE1L	0.338881262323932	11.6987908967809	8.29393520389036	4.30499499302094e-16	2.30904276898396e-15	25.472219177989
PHLDA3	-0.556637179739127	9.29234023206386	-8.24378795633244	6.35227709113855e-16	3.3462888247962e-15	25.0893302398384
MET	0.883139730875719	8.52958561086237	8.15625556036855	1.24686731711794e-15	6.45308523771565e-15	24.425732717685
IER3	-0.669567922012098	10.8205967711938	-7.95907828028076	5.57319896208987e-15	2.83464429968364e-14	22.9531109407502
NOTCH1	0.429371162642296	9.88656045744007	7.9548773418203	5.75195394571449e-15	2.87597697285724e-14	22.9220727065611
RHBDF2	0.427719901323545	9.03000688532916	7.94962658738383	5.98334628755356e-15	2.94181192471383e-14	22.8832978261523
SOCS1	0.644211452420043	5.42827245241374	7.94708779121109	6.09849532435276e-15	2.94927232899027e-14	22.8645576543366
NUDT15	0.31909554720014	8.69001235187249	7.61398636583659	7.11589585305217e-14	3.38578915588772e-13	20.4507021148383
IFI30	0.52713376677878	11.4223228876736	7.60861784239576	7.39797437145303e-14	3.46413085647404e-13	20.412533438915
MXD4	-0.328943251718869	10.3242632417902	-7.5668791286299	1.00007772822185e-13	4.6097332785226e-13	20.1165836960503
SMARCA4	0.271999386886655	11.6678294968239	7.52514355425962	1.35001662178917e-13	6.12206398491096e-13	19.8220770940073
DDIT4	0.606055635686371	10.8875468355873	7.52312699549839	1.36968211187838e-13	6.12206398491096e-13	19.8078833084528
PERP	0.58133583642495	12.1776173739873	7.5046768206965	1.56321213642794e-13	6.82118004658821e-13	19.6781739979367
KLK8	1.36031691641209	2.84903556157241	7.50386317875201	1.57233980734915e-13	6.82118004658821e-13	19.6724603046106
CREBBP	-0.264269310827647	11.459811271291	-7.39174334176314	3.48947592529186e-13	1.49187738834942e-12	18.890305020314
TAP1	0.605079801882708	11.2031328491763	7.37885047195884	3.82199229836672e-13	1.61069675431169e-12	18.8010258000727
TAF9	-0.220334013873732	10.2912249102514	-7.36331303386536	4.26432366845358e-13	1.77179645379409e-12	18.693615695894
ISCU	-0.217825115867711	10.2354594545444	-7.35124753790082	4.64220557416361e-13	1.90137534603476e-12	18.6103443583146
SEC61A1	0.219280158845644	13.103103281021	7.34933369372271	4.70509831391653e-13	1.90137534603476e-12	18.597146787192
BNIP3L	-0.34841994453399	11.3282742749521	-7.31982152587721	5.78798524777322e-13	2.30737249742311e-12	18.3940182418724
TXNIP	-0.488845833660559	13.224897806184	-7.20812281961703	1.25958541304051e-12	4.95436929129267e-12	17.6317356421222
CYFIP2	-0.674094972366175	9.37408691133455	-7.19000070232903	1.42758170966057e-12	5.54127110986668e-12	17.5090380558999
CD82	0.561729674637883	9.73906638345788	7.18393699395667	1.48856734651385e-12	5.70295282105957e-12	17.4680440969224
RB1	-0.382361074984221	10.1345871116437	-7.107908567124	2.50871570896427e-12	9.48809146339051e-12	16.9566501196257
TCN2	0.414332282733014	8.66865067541727	7.04599034553868	3.82425460555271e-12	1.42804444131399e-11	16.5437323046824
APC	-0.266892346221475	9.85091572156207	-7.03332094017961	4.16718360487636e-12	1.53664895429816e-11	16.4596385758791
MAP4K4	0.345624777912541	11.206008582614	7.00426005639513	5.07195042545905e-12	1.8471918216178e-11	16.2672541278375
BAK1	0.302161430407958	8.74439090422708	6.99713739677	5.32161553171969e-12	1.91448363641135e-11	16.2202099154754
TGFA	0.73328803824547	6.99365697005205	6.97662416547455	6.11003127738614e-12	2.17163762268544e-11	16.0849608561794
PCNA	0.33875132418579	11.1929145043936	6.97441295003501	6.20157677263744e-12	2.17793469991434e-11	16.0704028522264
ACVR1B	-0.291354296606256	10.2404398614264	-6.79334222063334	2.06747588678743e-11	7.17535748943874e-11	14.8922761855446
STEAP3	0.507763216668867	9.90115242921401	6.78646771067034	2.16302776884504e-11	7.41968827685217e-11	14.8480939231421
S100A10	0.488946258049577	11.5713696555854	6.77507618241121	2.3309823551806e-11	7.90390568710664e-11	14.7749691939655
TFDP1	0.315551124451492	10.7962744922042	6.74576031847012	2.82424518951702e-11	9.46764012394909e-11	14.5872908339686
SLC3A2	0.275854055381082	11.6876954974887	6.737181500114	2.98702392693799e-11	9.90080964546862e-11	14.5325078862973
HGF	-0.549487102419401	5.43452194352165	-6.64244769723167	5.52343381092654e-11	1.81045886024814e-10	13.9317200737051
SLC35D1	-0.285683590127123	9.40701896385969	-6.63891605574882	5.65065615019824e-11	1.8318061146247e-10	13.9094709246924
MKNK2	-0.326821626336418	11.5536446074584	-6.62831966111045	6.04985591324773e-11	1.93989945044356e-10	13.8427781689006
CTSF	-0.437797482286248	10.5232263002654	-6.58921063770537	7.77696017672515e-11	2.4668852173483e-10	13.5974606078833
EPHA2	0.419670713314682	8.01688502298152	6.5433971135097	1.04199324659177e-10	3.27008518877204e-10	13.3117538675636
PTEN	-0.294378550777351	10.9664334441575	-6.51608175368695	1.23952508218744e-10	3.84905157100309e-10	13.1422639532191
DUSP1	-0.568891188332955	11.0170963459639	-6.4930669767855	1.43405254015598e-10	4.40672395152097e-10	12.999956420368
ZBTB16	-1.04215025213152	4.26268094985721	-6.43434342861985	2.07600172709498e-10	6.31361349992803e-10	12.638915680637
BCL2L1	-0.229506032598012	11.283303476552	-6.41547096534333	2.33664962578112e-10	7.03379224087174e-10	12.5235161378105
TP53BP2	0.371645734848673	10.2623054935912	6.34635112018258	3.5942331142891e-10	1.07100885728817e-09	12.1034953354417
CX3CL1	0.663505063886742	9.6785498148825	6.34390352635527	3.64918950051481e-10	1.07651090265187e-09	12.0886977861377
BCL2L14	0.830187048020185	3.86136356393086	6.29694994262515	4.87746006678807e-10	1.42460467297275e-09	11.8058328676913
DUSP5	-0.490729773896255	9.92638057451119	-6.2739352428149	5.61896748188524e-10	1.62509353642759e-09	11.66788257641
SPHK1	0.458727776045244	8.27800664937361	6.21112489979635	8.24907058020402e-10	2.36259788462154e-09	11.2937393307149
DNTTIP2	0.176053593164799	10.514381860071	6.10445283749627	1.57131097197524e-09	4.45708400704516e-09	10.6662024327431
S100A2	1.01824820861802	5.50547050743122	6.06478422396722	1.99186630762806e-09	5.59619581666932e-09	10.4353747851663
NHLH2	-0.555796932685855	0.896721781528042	-6.0430507924664	2.26695498868968e-09	6.30897850625902e-09	10.3094948207015
PLK2	-0.464701312845532	10.966262154014	-6.03880161123661	2.32491405917045e-09	6.40980978930171e-09	10.2849319936799
FOS	-0.696263928096435	11.2848495258809	-6.03624694013865	2.36045324817764e-09	6.44753433530005e-09	10.2701720815139
RFWD2	0.187462607112053	10.2705993173934	5.97778492692333	3.33508303509762e-09	9.02614215920916e-09	9.93396735349338
NFYA	0.231836048535087	10.2842625530032	5.96973184599871	3.49691260573665e-09	9.37808380629373e-09	9.88789095052631
MLH1	-0.195773222860499	9.64623129293571	-5.96115890455165	3.67760262992191e-09	9.7738087912339e-09	9.8389028371759
DDX5	-0.207278508446192	13.579132690217	-5.91973808178305	4.68699400882120e-09	1.23452074339487e-08	9.60312492991986
IP6K2	-0.190751799590402	10.4284096089238	-5.87185952744045	6.19225468533022e-09	1.61656206386939e-08	9.33247334779201
TP73	-0.612247791815819	5.26391330968505	-5.83700873053328	7.57449263688027e-09	1.96006607708744e-08	9.1367396654098
PYCARD	-0.523731972362622	9.02424571538929	-5.82921748045489	7.92235076160588e-09	2.03225519536847e-08	9.09312835120501
PML	0.241712157647372	10.5203458292671	5.80262320543291	9.23092575689944e-09	2.34751991231494e-08	8.94467243825874
STOM	-0.3820901170913	12.3398084947508	-5.69066175132632	1.74520577796926e-08	4.40030516667463e-08	8.32655677826426
F2R	-0.371254936169253	10.4642887895339	-5.6719998727376	1.93862467859717e-08	4.84656169649292e-08	8.22461207791458
TPRKB	0.207685177241407	8.53154362164988	5.59810448076713	2.93060225676693e-08	7.26493836761549e-08	7.82399059573399
DDIT3	0.285827278263136	8.1312982757099	5.59583165490773	2.96786483538896e-08	7.29600105366453e-08	7.81174580640997
TNFSF9	0.465249400788946	3.96096598948109	5.58774263650959	3.1042557291014e-08	7.56822677756127e-08	7.76820388276048
HTT	-0.242224587167087	11.1919897322923	-5.49850826156622	5.0767187175967e-08	1.22756723089428e-07	7.29175450367052
TPD52L1	0.55020139603214	9.74489466869914	5.49647110585243	5.13363437199503e-08	1.23123751198255e-07	7.28096080332259
PRMT1	0.199102791797859	10.8352841083654	5.44477864083271	6.80394436261891e-08	1.61648594016248e-07	7.00831905354145
CSRNP2	-0.202830997789524	10.2661552054341	-5.44354840581214	6.84951669560372e-08	1.61648594016248e-07	7.00185966098703
RPS12	0.266266993860965	13.5217473322252	5.42657478269812	7.50933628407738e-08	1.75813825698637e-07	6.91287794427286
THBS1	-0.385078969634938	13.4285829274848	-5.40447744922042	8.46129179842844e-08	1.9654181736507e-07	6.79742422374992
TP53	-0.335588446992887	10.5119467473294	-5.39519964969148	8.89498204466459e-08	2.05001539310629e-07	6.74908075373475
SDC1	0.489013769706224	12.3985292031265	5.3876824368992	9.26211359309258e-08	2.11808024028086e-07	6.70996794866737
S100A4	0.380877030610957	10.1400817040131	5.34852757034114	1.14249580056589e-07	2.59258662436106e-07	6.50706466261769
PTPN14	0.400923775878216	7.60626701441974	5.32019831036548	1.32872996603519e-07	2.99217816778918e-07	6.3611226242702
H2AFJ	-0.451366055594681	10.7529389288263	-5.27875282928108	1.65513643306703e-07	3.69897914965738e-07	6.14891656233864
IL1A	0.415292083918157	1.81079423908772	5.15757575843039	3.11892531619028e-07	6.91791705470777e-07	5.53739528224429
BMP2	0.462381245641338	4.7781686514063	5.13803320685101	3.45031449694554e-07	7.59584161640995e-07	5.44002126682949
SAT1	0.283954350537588	11.7915560317418	5.13308439205264	3.53949057571756e-07	7.7344423691606e-07	5.4154180601755
RETSAT	-0.246712555308234	11.0655383155167	-5.12280750562518	3.73185141912079e-07	8.09482476941642e-07	5.3643973047009
RRM2B	-0.266824792932793	10.1181667505195	-5.097658457048	4.24618091535047e-07	9.14323627757948e-07	5.23994732484432
GNB2L1	-0.183674374319546	14.3120322708345	-5.07658542450183	4.72931734776572e-07	1.01097725912383e-06	5.13611089823767
BCL2L2	-0.188860873285496	9.90635964794202	-5.04028423737153	5.68878873402548e-07	1.20733286081836e-06	4.95818746721437
PTPRE	-0.250248693772004	8.7630762385584	-5.03828118996257	5.74687347141364e-07	1.2109483386193e-06	4.94840489373552
RXRA	-0.221468360841891	10.8663072111563	-5.00560528709434	6.77930946200094e-07	1.41836616403566e-06	4.78933799272817
RAB40C	-0.218748717730602	9.35466912024504	-4.85453350617836	1.43750531034478e-06	2.98636666585711e-06	4.06661402780839
TSPYL2	-0.232189569710187	8.9549950617034	-4.82784626400809	1.6381844117379e-06	3.37947133889986e-06	3.94111791026915
NLRC4	0.262421829374662	5.39243606109743	4.79964515046123	1.8794813702065e-06	3.85032641813138e-06	3.80921423443837
ABHD4	-0.207996243971635	9.79073325852725	-4.78883719373898	1.98073891322587e-06	4.02977916828711e-06	3.75885661834427
RNF19B	0.188319906613481	9.43937179333005	4.76706703754007	2.2008702581196e-06	4.44696387770741e-06	3.65774913501335
EDN2	0.631537712557157	5.91077559568982	4.65084921121348	3.83556949961036e-06	7.69723130874189e-06	3.12538979726858
CCNK	0.13308254651179	10.0269632469732	4.6490965299105	3.86747995913119e-06	7.7088282969169e-06	3.11745675233094
SLC7A11	0.505336294921943	6.86744981462461	4.63284007132133	4.17585810038731e-06	8.26763852090105e-06	3.04401159935247
PPM1D	-0.231552913915387	8.57478395495467	-4.62717227769255	4.28882093649168e-06	8.43468117510031e-06	3.01846251423317
SH2D1A	0.569283306596992	5.10329291414753	4.61813927680655	4.47494015933815e-06	8.7424327616209e-06	2.97780530391481
PRMT2	0.152218320417044	10.7442781536738	4.6072545436998	4.70952105491813e-06	9.14018888947927e-06	2.92891385039868
PMAIP1	-0.446315993726536	8.01980242705951	-4.55092270743313	6.12467437993651e-06	1.18090126933416e-05	2.67763940934746
BAIAP2	-0.251075215839007	10.0728054620978	-4.54311717207203	6.35034374279585e-06	1.21646195073037e-05	2.64305402194429
TP63	-0.685653188410958	6.9739064881376	-4.53559552286888	6.57533152506008e-06	1.25143406444692e-05	2.60977998377461
IKBKAP	-0.154947120437663	10.1622623042735	-4.52710332160317	6.83853129478668e-06	1.29318380253979e-05	2.57227555401065
TM4SF1	0.495742049801896	11.8289075624779	4.50608578741919	7.53404830899778e-06	1.41563328099003e-05	2.47974294581704
SPP1	0.57771567698784	11.4202763299125	4.50178556147193	7.68447202760651e-06	1.43475901781261e-05	2.46086116437196
ERCC5	-0.153393739223805	10.1737398806283	-4.45874749404402	9.35723742376562e-06	1.73609122013262e-05	2.27283293931261
PITPNC1	0.275808693012176	8.00296170792362	4.45424051275315	9.55131841776094e-06	1.76102433327467e-05	2.25324211040672
TAX1BP3	0.203702021941988	10.7945054726051	4.4150497137056	1.14092900775316e-05	2.09052209495144e-05	2.08368560288491
FASLG	0.477687741424194	3.81204542670035	4.39005068137131	1.27699474776578e-05	2.32539167031422e-05	1.97627624542525
CEBPZ	0.116055006220659	10.4324262506787	4.38455690824193	1.30890938941784e-05	2.36888509127769e-05	1.95275010432331
EI24	0.157652454389517	11.3258671367958	4.37031008563036	1.39526312973879e-05	2.5097720931277e-05	1.89187167202721
KRT17	0.921219700009896	9.05058149609402	4.35819947573548	1.47292409489109e-05	2.63340974541135e-05	1.84027043368326
TRRAP	0.146723791099875	11.0306172113534	4.32050784275747	1.74192887440974e-05	3.09559649367995e-05	1.68054899396046
ZNF365	-0.382832345943623	5.98697968830329	-4.21595835371375	2.75560169945639e-05	4.86767964874034e-05	1.24446400488368
TSC22D1	-0.185276100537934	11.8951890316338	-4.20855419579565	2.84552058173535e-05	4.99659864054718e-05	1.21396872063566
HMOX1	0.286744114760564	9.6091875607563	4.1905609805904	3.07582812390556e-05	5.36904909202449e-05	1.140074837955
VWA5A	-0.340892657362287	9.20121329418456	-4.17241494403281	3.32599814671714e-05	5.77158501930328e-05	1.06586092323674
SERPINB5	0.826429407062475	6.78931328328602	4.1602590115917	3.50428944798887e-05	6.04541162079951e-05	1.01631826182893
DCXR	-0.260488348904959	10.092747043148	-4.0749691765679	5.03615540383099e-05	8.63759211703571e-05	0.67261569019058
CASP1	0.294411192464317	8.21249822460862	4.05422918443619	5.49503388284943e-05	9.3701444823155e-05	0.590071510045845
TRAFD1	-0.148902388669111	10.2722526016555	-4.03409817331023	5.97818623573175e-05	0.000101354306870165	0.510338470952161
CASP6	-0.175201367858866	8.94572614891071	-3.99694313993457	6.97757357749413e-05	0.000117621954592044	0.364181257410389
DGKA	-0.213727417193935	8.62641217670357	-3.89134733308109	0.000107539282964357	0.000180250502695939	-0.044088111161086
NOL8	-0.112266746154884	9.80933258360086	-3.87322342060786	0.000115710774696412	0.000192851291160687	-0.113101490604192
PRDM1	0.22169174121165	8.51269874523516	3.84383062443992	0.000130222037041095	0.000215817420938893	-0.224364163642472
NUPR1	0.26546856418727	10.950645584876	3.74431310101704	0.000193156093991614	0.000318329875572772	-0.594994668513172
TP53I3	0.1943193426024	7.86886802110029	3.62437028058555	0.000306999233519739	0.000503137632712905	-1.02919094906556
TGFB1	-0.178133772873707	9.76069739033133	-3.515145379381	0.000462910547508663	0.000754467466934008	-1.41266403905736
ABCC5	-0.269578008686814	10.302538884515	-3.47816669445659	0.000530671653309536	0.00086015460289183	-1.53990964085003
NFYC	0.0982769956060441	9.97062148822627	3.3930441605576	0.000723380984517774	0.00116610595864887	-1.82784882290062
HIST3H2A	0.451797170313185	5.35639493275835	3.31860386686256	0.000943419435448458	0.00151254746444182	-2.0739627389897
C12orf5	0.144651703704055	8.23355739068662	3.3110350513996	0.000968970908568542	0.00154511577312281	-2.09868889887309
POM121	0.101985683226628	11.0186579291603	3.29988658567895	0.00100777807624929	0.00159038684854318	-2.13500904092434
TP53AIP1	-0.316219464520862	2.82741875240079	-3.29978350458245	0.00100814352772059	0.00159038684854318	-2.13534430778194
AIFM2	0.185410791343326	8.45885685151237	3.21639393390035	0.00134754680334295	0.00211450163290516	-2.40321956206167
TNFRSF10D	0.277214557051037	5.57678947273848	3.17624373976625	0.00154615266095117	0.00241330706338939	-2.52980960247559
IGFBP3	0.220141810309634	11.2608646102193	3.16439022375949	0.00160975512363969	0.00249935663933531	-2.56688589046779
CDK5R1	0.218729613383672	6.75863623594552	3.14329792587195	0.00172892931214057	0.00267033584859408	-2.63252513301232
FAS	0.1963369508818	7.99613345234797	3.1324860376764	0.00179312041654749	0.00275505480667453	-2.66600549934946
CASP10	0.200282754156248	7.51638710230202	3.0887359860889	0.00207591077304773	0.00317302423859627	-2.80033198456432
RRP8	-0.100293374168018	8.10752832433316	-3.07536885765782	0.00217015904092339	0.00329998410862061	-2.84100496046583
TNNI1	0.36322514136655	4.32326238303652	3.05532326801483	0.00231887840890907	0.00350804682373423	-2.90167559293379
TRAF4	0.163140489444682	10.5281685240945	3.04997749353057	0.0023600886124505	0.00355217418710661	-2.91778974859705
DGCR8	0.0684839289263568	9.54240200974211	3.04801746639824	0.00237536586912236	0.00355701995629999	-2.92369108508441
CAV1	-0.236485269752578	10.4312300144932	-3.04208359966899	0.00242217149004239	0.00360879085637629	-2.94153441032563
AFP	-0.519220743227354	2.09280557324779	-3.03570139900538	0.0024734562392173	0.00366668135964374	-2.96068792192539
ATF3	0.290382314746781	9.04566519552726	3.02373234571815	0.00257232694690756	0.00379418224668865	-2.99650192501621
BAX	0.105076044164159	9.02074034831494	2.97020308933501	0.00306034634077566	0.00449155308720806	-3.15497835916538
TSC2	-0.100890356698848	10.6568195945213	-2.96678317265878	0.00309423079311912	0.00451880239589179	-3.16500903199241
JMY	-0.136468399242723	9.28791184382852	-2.96451249927876	0.00311691750522795	0.00452951066030663	-3.17166270356539
CLCA2	0.718346235616981	5.33239154695073	2.95576718973952	0.00320571992531919	0.0046357224410253	-3.19724215248744
FBXW7	0.102378113617043	8.64147138086753	2.92778658795791	0.00350558352684938	0.0050446201971735	-3.27858620452261
HBEGF	0.182634037658634	7.40957484887814	2.91883402588228	0.00360679444822361	0.00516506971954352	-3.3044526455969
DRAM1	0.16665288422265	9.24718898973098	2.84540980973122	0.004542805735479	0.00647404682109327	-3.51366511046005
TYRP1	0.448686947657977	2.57653128805438	2.7048929750611	0.00697027372343943	0.00988572475199342	-3.89946169455917
KAT2A	-0.13298457907606	9.67848912494536	-2.69520355497661	0.0071744423022709	0.0101266051634924	-3.92535726022589
PMM1	0.103651091184284	8.69071361955731	2.68705589656257	0.00735026895277918	0.0103253778146184	-3.94706167761618
APP	0.148110894214232	14.400267067011	2.67424155417406	0.00763464660676029	0.0106740319857549	-3.98106690663181
SCN3B	-0.269561578475207	3.9283863462701	-2.63447500578933	0.00858111889529259	0.0119407078967515	-4.08557706044615
CCND3	0.0954557848161706	10.2025021938346	2.59076311752223	0.0097415580462865	0.0134918292190353	-4.19867876551218
PMS2	-0.0732860296749216	9.51896661842972	-2.52636801062567	0.011706634730557	0.0161376506799735	-4.3619033970393
TCHH	0.220682020106858	3.35086706899551	2.50650422552167	0.012380147394204	0.016986713866466	-4.411436340515
CDKN2B	0.182283431227063	8.7796470199778	2.47960495635312	0.0133469343351681	0.0182284519855306	-4.47789910868309
PROCR	-0.138342050348434	7.68114694857274	-2.47178794497323	0.0136401476976553	0.0184940205486545	-4.49708087297465
POU4F2	0.0587822072124684	0.0904436496612363	2.4710856449646	0.0136667677274802	0.0184940205486545	-4.49880128866428
KLF4	-0.1929248811111	8.80974347475997	-2.34296626350525	0.0193624355908481	0.0260818196315077	-4.80458595622645
RAD9A	0.107772047306061	7.90539478333065	2.31310079119561	0.0209566325525117	0.0281009391045043	-4.87355788522906
TM7SF3	0.10671180502041	10.6510598074154	2.2827222384588	0.0226946046693979	0.0302937030654859	-4.9428183758996
TNFRSF10A	0.144337731837397	6.69782294595461	2.23640672830523	0.0255856301835601	0.0339989229916677	-5.04667299726188
JUN	-0.14978091959968	11.6222864663201	-2.22356746586346	0.026441518095249	0.0349786898569437	-5.07509046727887
GM2A	0.093761572597975	11.1418824631186	2.21981805565253	0.0266960894625994	0.0351577963904769	-5.08335862777318
FGF13	0.245118213103069	7.39693562850088	2.20642611656503	0.0276227425540759	0.0362164846820106	-5.11277778666726
HIC1	-0.127837504558713	6.91677911926158	-2.18166012588542	0.0294097839343749	0.0383888772594716	-5.16671957650588
SFN	0.202855683651624	9.37706592711277	2.15369883153935	0.0315462971880174	0.0409962892972032	-5.22689730550955
IRF5	0.115225027191606	7.81780321102845	2.12480918494277	0.0338924857500215	0.0438521197204225	-5.2882665598365
EP300	-0.0738511298034457	11.3658265215811	-2.08046804481721	0.0377836789071885	0.0486732981555485	-5.38086364413168
TRIAP1	0.0665614644652077	9.03187735483126	2.04875722595764	0.0407945761151139	0.0523234780606896	-5.44589956749285
VCAN	-0.191008579605324	12.7994882304519	-2.03862577737403	0.0417984980094369	0.0533790342544756	-5.46646976167854
IER5	-0.105023353744714	9.39155654611287	-2.01960819243195	0.043739562854038	0.0556171165600914	-5.50480908101719
TNFRSF10B	-0.104487803230354	9.49583754435557	-2.00768457808608	0.0449950491328004	0.0569679806617001	-5.52866549777489
PPP1R13B	-0.0773087700602968	9.41430118632065	-1.94352678104681	0.0522845536279328	0.065914287693334	-5.65462797921263
C13orf15	0.10920688676333	8.36987232494013	1.91086625668319	0.0563602217927152	0.0707500656546851	-5.71719393325714
BLCAP	-0.0701371627951133	10.589056317442	-1.90149939674958	0.0575768517222781	0.0719710646528476	-5.73494355062899
PDGFA	-0.097962404931959	8.16795927088411	-1.82605810760267	0.0681945915778013	0.084883563356335	-5.87474616156496
APAF1	-0.063220794845158	9.0456277066772	-1.75955826505109	0.0788449086260585	0.0977279329608708	-5.99332297590529
RCHY1	-0.0528435002571808	8.92306681836621	-1.55820894427481	0.11955850684795	0.147572215565461	-6.32571028183665
LRMP	0.123759422317455	5.9584145290294	1.52808718935892	0.126865465420886	0.155938801246506	-6.37198692922679
TRIB3	0.100021556228027	9.67466957097173	1.50020661779518	0.133934767429572	0.163945047268564	-6.41401982730467
EPS8L2	-0.0839253979158485	10.1396437169386	-1.49135874970027	0.136240887699506	0.166078768063448	-6.42719800375987
MAPKAPK3	-0.0537620202427895	9.75663586819129	-1.46203842403163	0.144102819379543	0.174939636695331	-6.47031394929335
LIF	0.134008853249252	6.6497910003814	1.45850019644352	0.145074652400891	0.175397633025668	-6.47545937042074
RRAD	-0.148273375732687	4.08310667048175	-1.40461599470258	0.160503315367056	0.193259094013394	-6.55228656761141
RGS16	0.100958057120202	9.02012939107328	1.38673201321213	0.165889553333629	0.1989325944448	-6.577149096735
HRAS	0.0688800624230712	8.74349276207147	1.29158010697448	0.196856098022678	0.235111534075668	-6.70409661894026
RPL18	-0.0541627694521605	13.309383487885	-1.27722036213004	0.201875614905712	0.240134299988649	-6.72247459734483
AEN	-0.0510200575309163	8.87934601231294	-1.25565166093692	0.209589710142143	0.247999161155433	-6.74969417884026
CD81	0.0414877006477443	13.1957967506276	1.25405600669691	0.210168780640198	0.247999161155433	-6.75168953867815
RPL36	0.0599138927283036	12.5283452515789	1.22559492464353	0.220692945534284	0.259380155110015	-6.78685533492181
BCL6	-0.069646149179297	10.0747933087832	-1.21699302404718	0.223946972029835	0.262160145828577	-6.79732533560964
PPP1R15A	0.0602021865105851	9.8555450972124	1.20796228983775	0.227400050278639	0.265150256253749	-6.80823822943481
MXD1	0.0645479196993115	8.9562038079638	1.19868339487708	0.230987447673701	0.268272823085597	-6.81936663470878
AK1	-0.0570164731743841	9.02101397101713	-1.18468988901907	0.236473489174188	0.273567369828962	-6.83598764650262
MMP2	-0.108349086871602	12.7536252613766	-1.17815284965	0.239067667049803	0.275488131951921	-6.84368545922154
RNF144B	0.0774472233994121	10.0590230926832	1.17266952805561	0.241259143176593	0.276931701311654	-6.85010970656632
FOXO3	0.0575360841252603	10.9685479861081	1.17030095190542	0.24221014218793	0.276945705214881	-6.85287548659958
OSGIN1	0.107213250156557	6.45599645941955	1.14918933195282	0.250803395050059	0.285664098609141	-6.87728120662682
VDR	0.057582135796947	9.86902143129502	1.13094030620965	0.258401395054253	0.293186198234634	-6.89802079147852
SERPINE1	-0.0940610549905738	9.99423262378258	-1.08999144806242	0.27602793503429	0.311985597069409	-6.94335353309018
CEBPA	0.0707551964188458	8.96915495579681	1.06502106169204	0.287170908550459	0.323341290161776	-6.97017900175628
HDAC3	-0.0243232802451789	9.9716345416089	-1.01924648742648	0.308377961038442	0.345899233864412	-7.01774410888409
GPX2	-0.159769425957533	3.87448753058279	-0.977229384022763	0.328735548267422	0.367337070980642	-7.05957017921035
ZFP36L1	-0.0533205064597588	12.7006298498173	-0.925279419105504	0.355084995376529	0.395283296739909	-7.10885530842994
RAD51C	-0.0489931124719689	8.40932142133228	-0.87141697052763	0.383774266755518	0.425614318394277	-7.15711840219847
ZMAT3	0.0446316375375506	6.99941153660775	0.846416365813798	0.397560371087802	0.439252095396635	-7.17853852302
CDH13	-0.0490549377842662	8.22653463862742	-0.820198385613204	0.41233453941948	0.453875705704278	-7.20033303547693
INHBB	-0.0755055533723539	9.02117100497993	-0.747582929754909	0.454919945238917	0.498889902771303	-7.25712251164806
HINT1	0.0309360703897106	11.5997760527101	0.744355439283668	0.456868609974731	0.499171259046466	-7.25952465957043
ARID3A	-0.0395301005494817	6.25476903181814	-0.692633841064293	0.488729847230665	0.532012195324893	-7.29660380876656
EPHX1	-0.0417503852776502	11.4591874115395	-0.623031813568851	0.533431884814562	0.578538257427559	-7.34229310737791
MCL1	-0.021854807461688	13.1544618776863	-0.573406745308545	0.566522034820419	0.612175825172248	-7.37191941290745
SNAI2	0.0378626471225267	8.59216611596205	0.566438624493659	0.571246194439114	0.615027837078608	-7.37588278590878
POLH	0.0209142757447243	9.49562048460938	0.551783021810781	0.581243048251444	0.622573639642951	-7.38406067443546
FAM162A	-0.0295308016891997	9.95377481170527	-0.549984212400971	0.58247567641171	0.622573639642951	-7.38504965862484
COL18A1	-0.0296441117397954	11.7193978378833	-0.501532264073528	0.616127336301141	0.656164491728652	-7.4104743284041
PVT1	-0.0376646294721157	7.12695875279154	-0.47759662714161	0.633060959784379	0.671773320634503	-7.42217018482031
GPX1	-0.0191728782906324	11.3445944063319	-0.433912492744078	0.664462851879617	0.70256824840318	-7.44204248955045
BTG1	0.0215510361295657	11.7290875875135	0.421080294487617	0.673803629283524	0.709900252280856	-7.44751819520578
BDKRB2	-0.028162793499007	7.98413351289602	-0.401538764939305	0.688125126806113	0.722408940953037	-7.45554127070517
ITGB4	0.0299807586254701	10.9491647669296	0.306471272695355	0.759321418195001	0.794325597047962	-7.489136415322
RALGDS	0.00851729088186737	10.6797773292489	0.230505962452241	0.817754476788854	0.847503660597405	-7.50949765106103
DEF6	0.0115003607495758	8.41254513540502	0.229615451837311	0.818446218766643	0.847503660597405	-7.50970218016466
CTSD	0.0163215352913042	14.2417018617095	0.229192617476029	0.818774722950036	0.847503660597405	-7.50979901799364
HIST1H1C	-0.0254597502074674	9.62681084383159	-0.216298669978906	0.828807199342243	0.85488854477609	-7.5126662997276
NFYB	0.00526825588666036	9.58940654852937	0.204708489890254	0.837849230293251	0.861203912670763	-7.515102021407
PLXNB2	0.0077670403487069	12.5445299620812	0.18582005224173	0.852630516719336	0.87335417511182	-7.51878415866869
PLK3	0.00702350079404646	8.06921622761621	0.15020171652503	0.880641349843908	0.898924561259352	-7.52475859838133
CCND2	-0.0089034254565874	9.37443685369529	-0.137147750520182	0.890946710711632	0.906307860896316	-7.52663106064695
HSPA4L	0.0139604191127924	6.82344817826959	0.123346316408296	0.901862224951874	0.914258956566333	-7.52842572876833
GADD45A	0.00598195097394338	8.61102655937426	0.100972300565579	0.919596423779167	0.929044332242652	-7.53093110860399
JAG2	0.00415377621457047	9.0402439956101	0.0814253067016259	0.935123024019906	0.940109235735692	-7.53271088583072
ALOX15B	-0.0147015732596145	6.7680325643731	-0.0791621316022403	0.936922424767096	0.940109235735692	-7.53289231088929
VAMP8	-0.00237738900296414	11.191394885874	-0.0617826921718379	0.950750510550291	0.950750510550291	-7.53411510451493
