# Supplementary material for: DGCA: A comprehensive R package for Differential Gene Correlation Analysis
Source: BMC Syst Biol. 2016 Nov 15;10:106. doi: 10.1186/s12918-016-0349-1 (PMC5111277; doi:10.1186/s12918-016-0349-1)
Supplement: Additional file 4: — Full table for average differential correlation output from the p53 mutation study. Genes are ranked by the significance of their median difference in correlation for each gene and all other genes in the p53 pathway gene set between non p53-mutated and p53-mutated breast cancer RNA-seq samples. 1000 permutation samples were generated in order to estimate empirical p-values for each gene, which were adjusted by the Benjamini-Hochberg method to control the false discovery rate among this set of genes. (TSV 13 kb) [file 12918_2016_349_MOESM4_ESM.tsv]

Gene	medianZDiff	empirical_pVal	pVal_adj
SERPINB5	-0.730683588258208	0	0
ATF3	-0.666702829300994	0	0
NOTCH1	-0.61046761769843	0.001	0.0134090909090909
FAS	-0.590308897426697	0	0
ARID3A	0.584112446635008	0	0
RPS12	-0.565836002987885	0	0
SPHK1	-0.563792320276959	0	0
LDHB	-0.562303812750148	0	0
PMS2	0.535342391444089	0.001	0.0134090909090909
MET	-0.527886541334324	0	0
MLH1	0.52374045001114	0.001	0.0134090909090909
EGFR	-0.515311146067082	0.001	0.0134090909090909
CX3CL1	-0.511204356816436	0	0
KRT17	-0.504964778548629	0	0
FOXO3	-0.499303329131966	0.001	0.0134090909090909
PPP1R15A	-0.487186158692683	0.001	0.0134090909090909
JAG2	-0.484707527453851	0.003	0.0327777777777778
FOXA1	0.482088394416169	0	0
TADA2B	0.480724823510955	0.001	0.0134090909090909
TP53BP2	-0.478041251133283	0.002	0.0256521739130435
SNAI2	-0.474656853578853	0.001	0.0134090909090909
ZFP36L1	-0.467191111650388	0.001	0.0134090909090909
TNFRSF10D	-0.458813360523895	0.003	0.0327777777777778
RAP2B	-0.45202559277518	0.00600000000000001	0.0478378378378379
PERP	-0.442054580089232	0.003	0.0327777777777778
PRMT2	-0.440265743534575	0.005	0.0421428571428572
IGFBP3	-0.438982138369835	0	0
MAP4K4	-0.436176473659344	0	0
EPHA2	-0.433677305399888	0.004	0.0357575757575758
TAX1BP3	-0.431464811491454	0.004	0.0357575757575758
BMP2	-0.430660728538396	0.004	0.0357575757575758
KLK8	-0.426172607456168	0.00800000000000001	0.0575609756097561
PTPN14	-0.420602811635169	0.015	0.0941489361702128
COL18A1	-0.411870719890624	0.005	0.0421428571428572
ITGB4	-0.411049309979005	0.004	0.0357575757575758
S100A4	-0.406951958835582	0.004	0.0357575757575758
BID	-0.401541524338787	0.014	0.0917777777777779
CD81	-0.394942275774413	0.003	0.0327777777777778
VAMP8	0.392641654854984	0.004	0.0357575757575758
S100A2	-0.391974424562231	0.00700000000000001	0.052948717948718
DUSP5	0.391863915427741	0.015	0.0941489361702128
PCBP4	-0.391852040273959	0.00900000000000001	0.0632142857142858
RRM2B	0.384161016942803	0.012	0.0823255813953489
LIF	-0.382903057573988	0.00600000000000001	0.0478378378378379
DDIT4	-0.379529044232859	0.00700000000000001	0.052948717948718
TNNI1	-0.372997979130489	0.03	0.13828125
RRAD	-0.372323078492495	0.00800000000000001	0.0575609756097561
E2F2	0.357285755326858	0.021	0.110625
HTT	0.35638802069272	0.014	0.0917777777777779
C13orf15	-0.352845409921525	0.017	0.10234693877551
BTG2	-0.344714832242476	0.021	0.110625
WWP1	0.344614665954919	0.021	0.110625
CAV1	-0.338460370095508	0.018	0.1062
CTSD	-0.338078817679196	0.019	0.109901960784314
TM7SF3	-0.338001554422858	0.029	0.135793650793651
GPX1	-0.335367587186686	0.02	0.110625
CDKN1A	0.33094467304233	0.021	0.110625
BCL2L2	0.33027377648093	0.037	0.149520547945206
SLC7A11	0.326228009967026	0.028	0.135409836065574
SESN1	-0.324180917807481	0.024	0.12
TYRP1	-0.323403235549457	0.024	0.12
MCL1	-0.322609194084726	0.029	0.135793650793651
JUN	-0.321256551688913	0.017	0.10234693877551
IKBKAP	0.319461248296185	0.036	0.149520547945206
CASP1	-0.318251494194373	0.022	0.113859649122807
VDR	-0.317135192686548	0.036	0.149520547945206
ANKRA2	0.316617525503679	0.031	0.138560606060606
RFWD2	-0.315396890993022	0.028	0.135409836065574
RETSAT	0.310730533595609	0.032	0.138823529411765
BCL2L14	-0.309807067114802	0.042	0.160909090909091
GLS2	0.309698687883907	0.037	0.149520547945206
TCHH	0.307539626479998	0.0620000000000001	0.200989010989011
PHLDA3	-0.305630257212202	0.031	0.138560606060606
DGKA	-0.305137476906156	0.032	0.138823529411765
BTG1	-0.304642408581034	0.039	0.1534
STEAP3	-0.304224394015973	0.034	0.14536231884058
RNF19B	-0.301161215159928	0.045	0.163888888888889
NFYC	-0.300700314337182	0.045	0.163888888888889
RPL18	-0.295407944042305	0.048	0.166588235294118
RPL36	-0.293776560148708	0.05	0.169540229885058
SDC1	-0.29233446722032	0.048	0.166588235294118
TRIB3	0.291840868401752	0.049	0.168081395348837
TNFRSF10B	-0.29151156183008	0.053	0.177670454545455
GPX2	0.291130902144577	0.048	0.166588235294118
PML	-0.290674237039737	0.042	0.160909090909091
HEXIM1	0.288336760652234	0.07	0.210714285714286
EDN2	-0.287873950091349	0.043	0.162628205128205
POU4F1	-0.281235066029124	0.048	0.166588235294118
SCN3B	-0.280470690873619	0.055	0.182303370786517
HIC1	-0.278488405306332	0.044	0.163888888888889
UPP1	-0.276693729661222	0.0590000000000001	0.193388888888889
TP53	0.276014887002455	0.0679999999999999	0.210714285714286
IL1A	0.27304034711431	0.0639999999999999	0.203010752688172
BLCAP	-0.270279460420415	0.0639999999999999	0.203010752688172
ZBTB16	0.269825506618833	0.069	0.210714285714286
CLCA2	-0.268726474367621	0.038	0.151486486486487
OSGIN1	0.259722484486211	0.1	0.270642201834862
ERCC5	-0.257811650721521	0.077	0.22490099009901
TCN2	-0.256803703789628	0.085	0.241105769230769
BCL2A1	-0.256315019613713	0.072	0.214545454545454
ABHD4	-0.256177999018922	0.0669999999999999	0.210265957446808
H2AFJ	0.254550459636067	0.074	0.2183
IRAK1	0.251283471617836	0.083	0.237718446601942
EP300	0.2501323444098	0.111	0.284739130434783
VCAN	-0.249837181923475	0.07	0.210714285714286
S100A10	-0.249044781661202	0.099	0.270416666666667
DRAM1	-0.245308189598853	0.093	0.258820754716981
E2F1	0.244166952513147	0.105	0.2765625
NFYA	0.240618489691002	0.103	0.276227272727273
TPD52L1	-0.239955848325425	0.105	0.2765625
CCND3	-0.239052896075932	0.125	0.304752066115702
BAX	-0.23800214203911	0.111	0.284739130434783
POM121	0.236631515833689	0.113	0.28491452991453
MXD4	-0.233888819557749	0.132	0.319180327868852
SLC35D1	0.233546596144517	0.113	0.28491452991453
TAF9	0.233077626315328	0.115	0.2875
RCHY1	0.232955979402373	0.096	0.264672897196262
MMP2	-0.231957208263327	0.078	0.225588235294118
PLK2	-0.22856406187349	0.119	0.292541666666667
TP53I3	-0.228309315321369	0.148	0.346507936507937
CREBBP	-0.227408858661913	0.117	0.290042016806723
PLK3	-0.226736544906009	0.093	0.258820754716981
TP63	-0.224549147202305	0.109	0.284557522123894
MKNK2	0.223062868887268	0.148	0.346507936507937
DKK1	-0.221761507625377	0.142	0.337822580645161
ADA	-0.220072111527964	0.134	0.321382113821138
CEBPA	-0.217842565129267	0.171	0.387328244274809
PMM1	0.21481661690144	0.157	0.364685039370079
ISCU	-0.212994907221286	0.166	0.382578125
MDM2	0.211375607601579	0.185	0.409477611940299
PYCARD	-0.210519742491651	0.168	0.384186046511628
PVT1	0.200981512415035	0.188	0.410814814814815
C12orf5	-0.199460803912651	0.213	0.448821428571429
FBXW7	-0.19543216636963	0.186	0.409477611940299
KAT2A	0.194048446466003	0.172	0.387328244274809
CARM1	-0.193779419989164	0.219	0.458191489361702
FDXR	0.188448580753617	0.196	0.422043795620438
FOS	-0.182465465037109	0.191	0.414301470588235
CD82	-0.180683453308862	0.209	0.443561151079137
TP73	0.178137500500366	0.252	0.502297297297297
IER5	-0.176805534813863	0.203	0.433949275362319
APC	0.17676824529111	0.241	0.490310344827586
FGF13	0.175791363659356	0.244	0.493013698630137
PRDM1	-0.174949982361791	0.18	0.402272727272727
NLRC4	0.171932064398934	0.25	0.501700680272109
MSH2	0.171457406179778	0.237	0.488916083916084
SP1	0.169902467224706	0.261	0.509900662251656
GADD45A	-0.169802742239747	0.255	0.50486577181208
BAIAP2	0.16893080672243	0.23	0.477816901408451
POLH	0.168838273428423	0.264	0.512368421052632
NDRG1	0.167450291336829	0.28	0.531751592356688
NUPR1	-0.16633338891495	0.277	0.530616883116883
RB1	-0.166157797293342	0.258	0.5074
SERTAD3	0.165110551214489	0.293	0.543616352201258
SOCS1	-0.162267729737586	0.241	0.490310344827586
HIST3H2A	0.159529675274115	0.319	0.556834319526627
SFN	0.158480035706076	0.271	0.522516339869281
JMY	-0.156978947530495	0.309	0.552454545454546
APAF1	0.156775640397383	0.289	0.539588607594937
CEBPZ	0.156304063626085	0.297	0.544192546583851
CYFIP2	0.153373161552634	0.325	0.560672514619883
PTEN	-0.153159566734803	0.283	0.531751592356688
MAPKAPK3	0.151644334031811	0.283	0.531751592356688
HSPA4L	0.151121773160588	0.3	0.546296296296296
RAB40C	-0.150412890515052	0.304	0.550184049079755
CCNG1	0.149155103569115	0.316	0.556636904761905
GNB2L1	-0.148830750059418	0.308	0.552454545454546
TPRKB	0.148538147465339	0.297	0.544192546583851
TRRAP	0.148347335482093	0.317	0.556636904761905
CGRRF1	0.147250103821802	0.335	0.564714285714286
SLC19A2	0.144213769883531	0.324	0.560672514619883
SH2D1A	-0.142451032664438	0.312	0.554457831325301
E2F3	-0.142027661806468	0.348	0.573519553072626
DDIT3	0.141267266608004	0.329	0.56271676300578
BCL2	0.14011392406281	0.365	0.586793478260869
HDAC3	0.139818282601155	0.364	0.586793478260869
CDKN2A	-0.138418598953812	0.348	0.573519553072626
TGFA	-0.138272254630689	0.334	0.564714285714286
VWA5A	-0.136320508428779	0.359	0.586793478260869
TOB1	0.135538694255252	0.364	0.586793478260869
GM2A	-0.134789718085954	0.347	0.573519553072626
ZMAT3	-0.133939718456951	0.366	0.586793478260869
IFI30	-0.132870154489743	0.345	0.573519553072626
CCNB1	0.132594834941089	0.37	0.59
F2R	-0.131807653077572	0.33	0.56271676300578
TM4SF1	-0.131243993826903	0.392	0.60544502617801
HRAS	0.130057192369704	0.391	0.60544502617801
PDGFA	-0.128424496202654	0.383	0.604197860962567
TP53AIP1	-0.127419157450647	0.409	0.628411458333333
KLF4	-0.126571340320618	0.39	0.60544502617801
HDAC2	-0.126569665088336	0.391	0.60544502617801
RHBDF2	-0.125594225266815	0.376	0.596344086021505
RAD9A	0.124516299399533	0.42	0.633207070707071
POU4F2	-0.122658349807698	0.421	0.633207070707071
ZNF365	-0.118159706641024	0.417	0.633207070707071
PTPRE	-0.117651874181336	0.425	0.633207070707071
NOL8	-0.117259829091812	0.424	0.633207070707071
HINT1	0.117029293904646	0.463	0.674285714285714
IP6K2	-0.113526104787467	0.425	0.633207070707071
PCNA	0.110782032754085	0.451	0.665225
ABCC5	-0.109703783128541	0.471	0.681102941176471
RAD51C	0.108365439222431	0.458	0.672189054726368
ACVR1B	0.108290067356191	0.501	0.707153110047847
SMARCA4	0.107098748865091	0.488	0.695458937198068
TRAF4	-0.102865344150948	0.492	0.697788461538462
CCND2	-0.100474345001366	0.448	0.664120603015075
MXD1	0.0994861080862672	0.464	0.674285714285714
RPS27L	0.0993095008856253	0.485	0.694538834951456
RRP8	0.0958478659177607	0.544	0.739539170506913
ZNF385A	0.0951558770488997	0.532	0.733364485981309
SERPINE1	-0.0949701932787735	0.484	0.694538834951456
STOM	0.0940436874499258	0.517	0.72281990521327
TSC22D1	-0.0939927942254738	0.52	0.723584905660377
ST14	-0.0932972855319842	0.561	0.748130630630631
RNF144B	-0.0925907415920906	0.548	0.741559633027523
HMOX1	0.0913945712825826	0.523	0.724342723004695
AFP	0.0903661692657725	0.556	0.745545454545455
AK1	0.0902627574815414	0.542	0.739539170506913
FASLG	0.0900294824781371	0.544	0.739539170506913
TNFRSF10A	0.0899726705847879	0.563	0.748130630630631
DCXR	0.0846381119731877	0.553	0.744908675799087
SAT1	-0.0846353183947193	0.517	0.72281990521327
NUDT15	0.0844490081815839	0.576	0.761973094170404
PPP1R13B	-0.0838904319152417	0.585	0.767
IER3	-0.0828307400626841	0.613	0.782835497835498
CDK5R1	0.0798088477435348	0.606	0.778543478260869
AEN	-0.0796873021427522	0.607	0.778543478260869
GDF15	0.0794260247092195	0.583	0.767
PRMT1	-0.0780053125450142	0.596	0.777136563876652
SLC3A2	0.0754652571880302	0.598	0.777136563876652
ALOX15B	-0.0744504670054953	0.603	0.778543478260869
CCNK	0.073918614491596	0.629	0.79637339055794
RXRA	0.0721788524145076	0.652	0.811561181434599
ABAT	-0.0717640637150656	0.652	0.811561181434599
PITPNC1	0.0690601310578611	0.662	0.813708333333333
TRIAP1	-0.0681609229035305	0.661	0.813708333333333
TGFB1	0.067573559496968	0.627	0.79637339055794
PRKAB1	0.0647987176122902	0.632	0.796752136752137
DDB2	0.0643713411818268	0.652	0.811561181434599
IRF5	0.0635426671490091	0.672	0.819173553719008
NINJ1	-0.0632009999004132	0.665	0.814004149377593
DDX5	0.0628526253620856	0.657	0.813708333333333
SPP1	-0.0607197271891355	0.677	0.821872427983539
TAP1	-0.0605321925075974	0.702	0.825297619047619
KIF13B	0.0603102749032022	0.684	0.825297619047619
PMAIP1	-0.0602202112913078	0.696	0.825297619047619
NHLH2	0.059982683523189	0.689	0.825297619047619
DGCR8	-0.0576489318213404	0.705	0.825297619047619
FUCA1	0.0575448294706434	0.703	0.825297619047619
BNIP3L	-0.0573304543948453	0.709	0.825767716535433
AIFM2	-0.0568837098815952	0.687	0.825297619047619
BCL2L1	0.0563547393626263	0.698	0.825297619047619
CDKN2B	-0.0548735713114041	0.711	0.825767716535433
TP53INP1	0.0548061904124411	0.702	0.825297619047619
CSE1L	0.0535481500770152	0.716	0.828313725490196
RALGDS	-0.049158024898028	0.749	0.856414728682171
HBEGF	0.048709062411153	0.749	0.856414728682171
SEC61A1	-0.0459529828564421	0.749	0.856414728682171
DUSP1	-0.04553119440608	0.762	0.867915057915058
TRAFD1	-0.0417314584116546	0.765	0.867980769230769
TSC2	-0.0392479816937149	0.818	0.913943396226415
BBC3	-0.0384536557548418	0.792	0.89175572519084
EPHX1	-0.037891840635979	0.784	0.886130268199234
EI24	-0.0361619320464521	0.816	0.913943396226415
FAM162A	0.033003040640716	0.844	0.925576208178439
TNFSF9	0.0314332270819116	0.836	0.923670411985019
DNTTIP2	0.0305716782070078	0.821	0.913943396226415
PPM1D	-0.0289111020552796	0.843	0.925576208178439
TNFRSF10C	0.0284947211279712	0.872	0.932028985507246
BAK1	-0.0276055680938193	0.87	0.932028985507246
BCL6	0.0268131108589907	0.836	0.923670411985019
PROCR	-0.0267379546709245	0.852	0.927453874538745
CDH13	-0.0266758514188351	0.849	0.927453874538745
CTSF	0.0265731752269075	0.877	0.93398916967509
PLXNB2	0.0256681781077188	0.864	0.932028985507246
DEF6	-0.0252975997366593	0.856	0.928382352941176
PPM1J	0.024992510629896	0.869	0.932028985507246
TSPYL2	-0.0218843669294374	0.884	0.938057553956835
RGS16	0.0204911238971203	0.899	0.944627659574468
CASP6	-0.0188593774456834	0.896	0.944627659574468
HGF	-0.0176170486534675	0.903	0.944627659574468
CSRNP2	-0.016466272021167	0.914	0.949175438596491
BDKRB2	0.0160057554681034	0.917	0.949175438596491
TXNIP	-0.015214798152073	0.902	0.944627659574468
CDKN2AIP	-0.014117877404511	0.911	0.949175438596491
LRMP	-0.0139202672744752	0.921	0.949982517482517
HIST1H1C	0.0132998550257079	0.941	0.963871527777778
CASP10	-0.0122099520605368	0.933	0.959006968641115
EPS8L2	0.00866171974663122	0.956	0.97451724137931
XPC	-0.00696549963623269	0.958	0.97451724137931
THBS1	0.0066698390803155	0.974	0.983
INHBB	-0.00539546909152292	0.97	0.983
APP	0.00434541737845103	0.982	0.983
NFYB	0.00421412120547184	0.983	0.983
TFDP1	0.0021317508496926	0.982	0.983
