# Supplementary material for: DGCA: A comprehensive R package for Differential Gene Correlation Analysis
Source: BMC Syst Biol. 2016 Nov 15;10:106. doi: 10.1186/s12918-016-0349-1 (PMC5111277; doi:10.1186/s12918-016-0349-1)
Supplement: Additional file 5: — Full table for differential correlation output from the PTEN mutation study. The output of running DGCA on the PTEN pathway gene set in the breast cancer RNA-seq samples, comparing correlations of these genes with PTEN in non-mutated samples to correlations in PTEN-mutated samples. The “Classes” column indicates the correlation class of each of the genes where, e.g., “+/0” indicates a significant positive correlation (p < 0.05) in the non-mutated samples and no significant correlation in the PTEN -mutated samples. Note that the significance for the correlations within each condition is not adjusted for multiple comparisons. 10,000 permutation samples were generated in order to estimate empirical p-values, using a pooled reference distribution approach, from which q-values were calculated. WT = Wildtype, Mut. = Non-silent PTEN mutation. (TSV 10 kb) [file 12918_2016_349_MOESM5_ESM.tsv]

Gene1	Gene2	pten_wt_cor	pten_wt_pVal	pten_mut_cor	pten_mut_pVal	zScoreDiff	pValDiff	empPVals	pValDiff_adj	Classes
1	FASLG	PTEN	-0.0761004758587698	0.0297288182430431	0.627594627594628	0.000457998523026415	3.81585530242204	0.000135712019596954	0.000310769230769231	0.0152991645527633	-/+
2	IPCEF1	PTEN	-0.0122699386503068	0.72635713479221	0.626984126984127	0.000465669983499506	3.51110709405681	0.000446244584422363	0.000833846153846154	0.0205251168009845	0/+
3	PIK3CD	PTEN	0.0148356359161397	0.672175486817177	0.519536019536019	0.00548133768458436	2.63023985527965	0.00853246445953024	0.0102753846153846	0.168619009980043	0/+
4	FBXW7	PTEN	-9.88998222983541e-05	0.997749319659036	0.433455433455433	0.0239038240547864	2.17710935631708	0.0294724091337506	0.0314323076923077	0.381040083489863	0/+
5	STUB1	PTEN	-0.0746763890919548	0.032933503898906	-0.473137973137973	0.0126830142376653	-2.06009177524585	0.0393897680125997	0.0409569230769231	0.381040083489863	-/-
6	WWP2	PTEN	-0.106597466238675	0.00229561506904519	-0.482295482295482	0.0108430889715803	-1.96478628939904	0.049438977731019	0.0505907692307692	0.381040083489863	-/-
7	MAPK3	PTEN	0.0133264528975793	0.703861568106872	-0.379120879120879	0.051144894393635	-1.93379999396766	0.0531377235472045	0.05418	0.381040083489863	0/0
8	AKT1	PTEN	0.0772671757276249	0.0273064561600198	-0.27960927960928	0.157802756670831	-1.71019949329146	0.0872289893860995	0.0873507692307692	0.492350341762361	+/0
9	BCAR1	PTEN	-0.0253515935062704	0.469561651318296	-0.368742368742369	0.0583989063206423	-1.69580284978895	0.0899232226250996	0.0900092307692308	0.492350341762361	0/0
10	NCOA3	PTEN	-0.05515745567287	0.115396063372445	0.271672771672772	0.170437460440641	1.56577333712304	0.117401690345632	0.116418461538462	0.573127910909261	0/0
11	PARK7	PTEN	-0.00083709268976155	0.980951918207458	-0.300976800976801	0.127123765229418	-1.45263107770837	0.146326212540678	0.144212307692308	0.586914637107913	0/0
12	CBL	PTEN	0.0691641264415897	0.0482613937230569	0.36019536019536	0.064954551588337	1.44362411514091	0.148844737722208	0.146541538461538	0.586914637107913	+/0
13	MVP	PTEN	0.215398666994713	5.07715425257516e-10	-0.0824175824175824	0.682769805417694	-1.41358804270388	0.157482894137863	0.154984615384615	0.586914637107913	+/0
14	SOS1	PTEN	0.0220994281125506	0.528436051367012	0.299145299145299	0.129568052449538	1.34346363923285	0.179121892188435	0.176389230769231	0.620259941113145	0/0
15	ANAPC5	PTEN	-0.0676863934781773	0.0532653901338873	0.195360195360195	0.328797115780448	1.24599741772961	0.2127653432042	0.209183076923077	0.649916479202294	0/0
16	PIK3R1	PTEN	0.308814054640937	0	0.0647130647130647	0.748449919792527	-1.19317469308646	0.232800963625873	0.228887692307692	0.649916479202294	+/0
17	RBL2	PTEN	0.108863924180631	0.0018440147190808	0.338217338217338	0.0844303199126912	1.13854505014664	0.254892958663821	0.250521538461538	0.649916479202294	+/0
18	CDC27	PTEN	0.00220545720296814	0.949842981928858	0.238705738705739	0.230493362467322	1.13111004279264	0.258008777851374	0.253510769230769	0.649916479202294	0/0
19	SLC9A3R1	PTEN	-0.0653243047601133	0.0621579521479412	-0.266788766788767	0.178557178415498	-0.975369132199841	0.329377189515803	0.323309230769231	0.649916479202294	0/0
20	ANAPC4	PTEN	0.0445530227169226	0.203597309597005	0.24053724053724	0.226828617538364	0.941490979993801	0.346453309504767	0.340306153846154	0.649916479202294	0/0
21	MAPK1	PTEN	0.00883843726796198	0.800968283331359	0.206349206349206	0.301766422875772	0.940340946255079	0.347042702847442	0.340869230769231	0.649916479202294	0/0
22	CAV1	PTEN	0.346845320942954	0	0.495115995115995	0.00864526360456841	0.84863828346548	0.39608259755252	0.389650769230769	0.649916479202294	+/+
23	USP7	PTEN	-0.0196870720599779	0.574410660745614	-0.193528693528694	0.333441007425702	-0.826826831424897	0.408335219762363	0.401850769230769	0.649916479202294	0/0
24	MAGI3	PTEN	0.208558545028572	1.80161352503205e-09	0.0451770451770452	0.822949620207095	-0.78061126535315	0.435031164017546	0.428586153846154	0.649916479202294	+/0
25	FOXO3	PTEN	0.129823044851224	0.000200369238858578	-0.032967032967033	0.870329488830919	-0.766930743981392	0.443122693387567	0.436701538461538	0.649916479202294	+/0
26	PIK3CA	PTEN	0.116471922212352	0.000858055774778155	0.26984126984127	0.173451344466995	0.748879804639344	0.453929653609712	0.447506153846154	0.649916479202294	+/0
27	NEDD4	PTEN	0.368348832350446	0	0.224053724053724	0.261231491347477	-0.743729019697475	0.457040429379539	0.450564615384615	0.649916479202294	+/0
28	AR	PTEN	0.358190839994752	0	0.214285714285714	0.283135127405056	-0.736969102741371	0.461141138955795	0.454790769230769	0.649916479202294	+/0
29	GRB2	PTEN	-0.0530814649188328	0.12975880033591	0.0995115995115995	0.621420025042162	0.717383315595027	0.473137611521277	0.466893846153846	0.649916479202294	0/0
30	SHC1	PTEN	0.137828519457734	7.81509463125829e-05	0.27960927960928	0.157802756670831	0.696624148186308	0.486038039406692	0.479801538461538	0.649916479202294	+/0
31	WWP1	PTEN	0.0705181131557083	0.044028461305893	-0.0757020757020757	0.707448120587074	-0.686943621048808	0.492118257074492	0.485983076923077	0.649916479202294	+/0
32	PTK2	PTEN	-0.325456036842503	0	-0.18986568986569	0.342847214129101	0.682521942967723	0.494908972544116	0.488726153846154	0.649916479202294	-/0
33	IRS4	PTEN	0.00673656235598735	0.847631054644577	0.15018315018315	0.454638360726031	0.678073735041888	0.497724942956755	0.491535384615385	0.649916479202294	0/0
34	AKT3	PTEN	0.236167232134536	8.32578450626897e-12	0.364468864468864	0.0616090352539984	0.662727268356444	0.507505242311727	0.501432307692308	0.649916479202294	+/0
35	CDH1	PTEN	-0.0778394607198971	0.0261817294675499	-0.209401709401709	0.294511983145086	-0.630976844650913	0.528055664755074	0.522144615384615	0.649916479202294	-/0
36	CTNNB1	PTEN	0.133612710239422	0.000129152990187897	0.255799755799756	0.197804340709311	0.596480896720038	0.550854011990994	0.545267692307692	0.649916479202294	+/0
37	PDK1	PTEN	-0.183648400751444	1.27084542667077e-07	-0.0616605616605616	0.759964296933605	0.581589122209995	0.560843471681709	0.555196923076923	0.649916479202294	-/0
38	PTK2B	PTEN	0.0951890691622933	0.00650539594363675	0.214285714285714	0.283135127405056	0.572978759586506	0.566659075668529	0.56096	0.649916479202294	+/0
39	TNKS	PTEN	0.236124496280103	8.39994740431393e-12	0.119047619047619	0.554233483198488	-0.567679665548993	0.570252501514779	0.564569230769231	0.649916479202294	+/0
40	BPNT1	PTEN	-0.128985444190066	0.00022044491589579	-0.010989010989011	0.95661637109758	0.556741727155774	0.577703903026402	0.572015384615385	0.649916479202294	-/0
41	ILK	PTEN	0.233384741511025	1.47832857066987e-11	0.119047619047619	0.554233483198488	-0.554081951568597	0.579522761407926	0.573873846153846	0.649916479202294	+/0
42	RNF146	PTEN	0.0418757705153083	0.232125435265246	0.158119658119658	0.430866022546122	0.55129586162063	0.581430874930623	0.575733846153846	0.649916479202294	0/0
43	TNKS2	PTEN	0.344305154761216	0	0.440781440781441	0.0213774061413767	0.535700499104739	0.59216555862801	0.586421538461538	0.649916479202294	+/+
44	UBE2L3	PTEN	-0.158078026173337	5.69934174876607e-06	-0.0457875457875458	0.82059504836483	0.532715646840111	0.594230433236917	0.588469230769231	0.649916479202294	-/0
45	BMI1	PTEN	0.266615170146124	9.54791801177635e-15	0.163614163614164	0.414813477565338	-0.507031302049277	0.612132855558063	0.606421538461538	0.649916479202294	+/0
46	SHARPIN	PTEN	-0.334623374546746	0	-0.235653235653236	0.236688611459884	0.505814203544673	0.612987086541318	0.607275384615385	0.649916479202294	-/0
47	UBE2I	PTEN	-0.176515753518144	3.88586422372939e-07	-0.274114774114774	0.166476490754025	-0.482669018354052	0.629330764768864	0.623861538461538	0.653461577605968	-/0
48	EPHB1	PTEN	0.0204061827628078	0.560509963061003	0.101953601953602	0.612842239017633	0.384078014120559	0.700920626297201	0.696195384615385	0.691151119436841	0/0
49	PDK2	PTEN	0.0736962034753206	0.0353069583923786	-0.00366300366300366	0.985532839730153	-0.363411061828219	0.716297839687053	0.711750769230769	0.691151119436841	+/0
50	TP53	PTEN	-0.0232170756130884	0.507788626851327	-0.0976800976800977	0.62788528289716	-0.35064706752639	0.725853140981451	0.721455384615385	0.691151119436841	0/0
51	KAT2B	PTEN	0.21831625592394	2.91972446220257e-10	0.148351648351648	0.460220976842008	-0.33968062936763	0.734097050805301	0.729983076923077	0.691151119436841	+/0
52	PXN	PTEN	0.150791286921238	1.52107420756664e-05	0.0793650793650794	0.69394958716381	-0.339609543661911	0.734150590081901	0.73004	0.691151119436841	+/0
53	USP13	PTEN	-0.103609777256751	0.00304529562283795	-0.0421245421245421	0.834744548730041	0.289973760225192	0.77183631187101	0.767841538461538	0.708982013425271	-/0
54	OTUD3	PTEN	-0.0345083742397546	0.324850827849946	0.0213675213675214	0.915751388004967	0.262114794361546	0.793232941178103	0.789633846153846	0.708982013425271	0/0
55	AKT2	PTEN	-0.11192047641533	0.00136357059342673	-0.166056166056166	0.407787042221601	-0.258944870671559	0.795677776763219	0.792078461538462	0.708982013425271	-/0
56	ITGB1	PTEN	0.190275528102524	4.32260529592554e-08	0.141025641025641	0.482906907427221	-0.237533353531891	0.81224304709986	0.808604615384615	0.710849875776215	+/0
57	XIAP	PTEN	0.211415486590218	1.06703756941329e-09	0.250915750915751	0.206799452639556	0.195730770330488	0.844820898974807	0.841992307692308	0.715633880046617	+/0
58	CDKN1B	PTEN	0.129613296835957	0.000205229027681719	0.167887667887668	0.402561208230546	0.183577666506412	0.854344784884359	0.851726153846154	0.715633880046617	+/0
59	FRK	PTEN	0.130302348992251	0.000189666013292289	0.0976800976800977	0.62788528289716	-0.155013831297499	0.876810413312703	0.874656923076923	0.715633880046617	+/0
60	PDPK1	PTEN	0.102115524180101	0.00349842886716356	0.072039072039072	0.721033518204895	-0.142135121148238	0.886973277122984	0.884970769230769	0.715633880046617	+/0
61	CASP8	PTEN	0.105307285149081	0.00259579833919332	0.0757020757020757	0.707448120587074	-0.139993673558532	0.888664988933831	0.886729230769231	0.715633880046617	+/0
62	PPP2R4	PTEN	0.0106289922686753	0.761761930114203	-0.0122100122100122	0.951801200005267	-0.107110378077267	0.914701414019829	0.913249230769231	0.725149127155458	0/0
63	CCNE2	PTEN	-0.363435953862062	0	-0.354700854700855	0.0694605226174416	0.0470278496755396	0.962491031247903	0.961856923076923	0.748376243285342	-/0
64	NDFIP1	PTEN	0.215547259671002	4.93702412285302e-10	0.208791208791209	0.295954018037455	-0.0331767626592428	0.973533628630968	0.972904615384615	0.748376243285342	+/0
65	ANAPC7	PTEN	-0.214952403080162	5.52170087431136e-10	-0.215506715506715	0.280335203278931	-0.00272576806717061	0.997825154435991	0.997806153846154	0.755722798982782	-/0
