# Supplementary material for: DGCA: A comprehensive R package for Differential Gene Correlation Analysis
Source: BMC Syst Biol. 2016 Nov 15;10:106. doi: 10.1186/s12918-016-0349-1 (PMC5111277; doi:10.1186/s12918-016-0349-1)
Supplement: Additional file 6: — Differential expression output from the PTEN mutation study. The results of differential expression (using the R package limma) on the input breast cancer RNA-seq data filtered for genes in the PTEN-pathway. Note that the contrast called in limma used PTEN wildtype samples as the reference condition, so positive logFC values are upregulated in the mutant condition compared to wildtype, while negative logFC values are downregulated in the mutant condition compared to wildtype. (TSV 7 kb) [file 12918_2016_349_MOESM6_ESM.tsv]

logFC	AveExpr	t	P.Value	adj.P.Val	B
CASP8	0.31144653608048	9.12972179322666	2.89019440339064	0.00394864381671403	0.260610491903126	-2.02234599187078
FOXO3	0.339558358750095	10.968579247247	2.66119811477811	0.00793411344964156	0.261825743838172	-2.54927416617186
PTEN	-0.286692742381524	10.9666092165487	-2.38595997103808	0.0172539682980529	0.357810698118379	-3.12612855136157
CDH1	-0.616334949906456	13.0482189426193	-2.28062615978524	0.0228188483161829	0.357810698118379	-3.33050766327468
PXN	0.230966265884128	11.20393038114	2.16790683594452	0.0304443653027708	0.357810698118379	-3.5391391722275
OTUD3	-0.254907022784033	7.98635943475858	-2.14138811306583	0.032528245283489	0.357810698118379	-3.58670627390442
AKT2	-0.195861289237165	11.2668181341132	-2.04267289635452	0.0413947690652482	0.390293536900912	-3.75868982169769
SOS1	0.182054562859957	10.4169914337058	1.93206078753259	0.0536860897348523	0.393284898771832	-3.94186614417725
IPCEF1	0.407176325049515	5.59778236381106	1.9272022102526	0.0542894831186326	0.393284898771832	-3.94968077769381
NCOA3	0.220728188041573	10.7078540962027	1.88636445984795	0.0595886210260352	0.393284898771832	-4.01459505850054
PDPK1	-0.190391269836626	10.6769859672691	-1.80589857698834	0.0712900083295905	0.427740049977543	-4.13847084035605
PIK3R1	0.300665233657115	11.3880541033258	1.66915885981416	0.0954564013263362	0.509661341043356	-4.33670057264161
IRS4	-0.526023699860406	0.946586555467357	-1.62259490966996	0.105049120198016	0.509661341043356	-4.4006706112025
NDFIP1	0.152772040790049	11.7007876159008	1.60845136376673	0.108109981433439	0.509661341043356	-4.41974542301436
FRK	0.33730862094919	6.74368334070776	1.53194132324189	0.125911286068119	0.528047580300556	-4.52005593499449
MAPK3	-0.158571603580498	10.648576243442	-1.52348543085638	0.128011534618317	0.528047580300556	-4.53084427789465
RNF146	0.116654834501723	9.41243062784006	1.44840023953115	0.147876186517195	0.547483316979132	-4.62403744586623
ANAPC5	-0.0914643097506165	11.2198311451487	-1.39344807469862	0.163850823287057	0.547483316979132	-4.68927483043807
UBE2L3	0.113479613455036	10.9058782296366	1.36745781899845	0.17184554242222	0.547483316979132	-4.71925547755841
MAGI3	-0.235131169649172	9.91466374513235	-1.36049679051158	0.174035643110714	0.547483316979132	-4.72718992112438
TP53	0.218351661801323	10.5119250146833	1.32659177451645	0.185002244012831	0.547483316979132	-4.76526008211791
ITGB1	0.13440843067527	13.6670422930783	1.32201161233336	0.186522125447563	0.547483316979132	-4.7703296083437
FASLG	0.374923612800552	3.81189723160197	1.30929733655215	0.190789640765455	0.547483316979132	-4.78431087962131
AR	0.551171830512553	8.44150916470069	1.19683534656796	0.231706489097216	0.636183274421381	-4.90212222853299
BPNT1	0.117720751994785	9.89811270607346	1.16806003043012	0.243112086651419	0.636183274421381	-4.930574293188
EPHB1	-0.312743633966848	5.37394403458453	-1.11780378817117	0.263968577318276	0.636183274421381	-4.97861138791245
CBL	-0.110588661284398	9.75235878293698	-1.11742026452326	0.264132354719967	0.636183274421381	-4.97896988376318
KAT2B	0.160757554415898	8.33996078948026	1.1040266604852	0.26989593460301	0.636183274421381	-4.99141255026615
WWP1	-0.21540503875252	11.730252184831	-1.03997915175298	0.298647131610151	0.665534530142716	-5.04884510757851
PDK1	0.178596941524404	8.55884652823455	1.0316834468301	0.302515695519416	0.665534530142716	-5.0560337753951
TNKS2	-0.098474053871092	10.7197822965012	-0.96511623599966	0.33476278329837	0.691881695336628	-5.11163902390211
FBXW7	-0.0872163520130265	8.64154824565595	-0.953769692003244	0.340473052458092	0.691881695336628	-5.12074821661096
GRB2	-0.107646182309143	11.9864381065198	-0.943018873371492	0.345940847668314	0.691881695336628	-5.12928000712053
STUB1	-0.0890427372540437	10.4724710495051	-0.821875541169983	0.411379626013486	0.790741530942689	-5.21874804884174
CTNNB1	0.0900183023505861	13.2797846489598	0.807974640943039	0.419332630045365	0.790741530942689	-5.22823028879954
CDC27	0.0670018261141152	10.645144253542	0.784825442649352	0.432775945112566	0.793422566039705	-5.24366275522377
ANAPC7	0.0557082501169965	10.182805134158	0.739734929937376	0.459666356033228	0.801012423985526	-5.27243670452385
AKT1	-0.0752354664615957	11.9743578603999	-0.717462968401962	0.473286810364964	0.801012423985526	-5.28602224485978
ILK	0.059556709670785	11.0486226302658	0.710775963170802	0.47741925775434	0.801012423985526	-5.29002026515336
WWP2	-0.0752406704071849	10.1325885368097	-0.697851526067579	0.485462075142743	0.801012423985526	-5.29764155634489
XIAP	0.0501604786306871	10.688322756163	0.617153723763053	0.537299631543081	0.813439242365566	-5.34206856844571
PTK2	-0.0676777181044237	11.5011577537151	-0.616622751808011	0.537649712357998	0.813439242365566	-5.3423428508133
TNKS	-0.0728696226827346	10.2394823297611	-0.611490179115211	0.541039629024753	0.813439242365566	-5.34498200834479
MAPK1	0.047524591154481	11.6305351341085	0.607305496867721	0.543811385495708	0.813439242365566	-5.34711745486999
PTK2B	0.0863849147840234	9.12516591513742	0.59109084511622	0.554617665249249	0.813439242365566	-5.3552534511487
SHARPIN	-0.0702617508888466	10.0424299129104	-0.533204640607243	0.594032169730168	0.827516003932648	-5.382504513775
CCNE2	-0.123896778525484	7.78807440855802	-0.515283440912904	0.606489773422049	0.827516003932648	-5.39037286152487
PIK3CD	0.0901096807559867	8.12153993985669	0.510297581404017	0.609976298492145	0.827516003932648	-5.39251412508394
CDKN1B	0.0810807256560544	10.7681066060853	0.504035368294803	0.614367942313633	0.827516003932648	-5.39517406555133
AKT3	0.075035282658142	8.92696712245611	0.354791285005938	0.722834507510125	0.939890380804158	-5.44885330948183
SHC1	-0.0299580751071602	11.7229039153954	-0.343543520666972	0.731275085409229	0.939890380804158	-5.45214314597022
ANAPC4	-0.0229430825037475	8.71313604760983	-0.331273987136431	0.740519693966912	0.939890380804158	-5.45561102255367
NEDD4	0.0429316124437822	8.88178581880356	0.307168143179654	0.758791093639541	0.944909663777542	-5.4620571694024
USP7	-0.0176515277316369	11.942081574344	-0.230913256761862	0.817438102022148	0.965027719005305	-5.47924372478975
RBL2	-0.024935849596833	10.861986189329	-0.218925999400706	0.826760572109298	0.965027719005305	-5.4815024543962
BMI1	-0.029681874571537	11.1212134654284	-0.193580891021541	0.846550595281454	0.965027719005305	-5.48588188007371
UBE2I	-0.0131589908915171	11.1105712597436	-0.163471287715189	0.870186476143209	0.965027719005305	-5.49038522136313
PPP2R4	0.0111129040069091	12.0221323010751	0.118342971572884	0.905824042487131	0.965027719005305	-5.49571264520374
BCAR1	-0.0123937345179161	9.83743235166553	-0.116292395969768	0.907448450210263	0.965027719005305	-5.49591419314422
PARK7	-0.00990991431767263	11.8405410533391	-0.113568221912277	0.909607062252847	0.965027719005305	-5.49617649952601
CAV1	0.0213118030102031	10.4315472222809	0.104679739901586	0.916654786173335	0.965027719005305	-5.49698912044066
PIK3CA	0.00998815041679002	9.21975440886639	0.0922042442705829	0.926557625717017	0.965027719005305	-5.49801803594949
PDK2	0.0144841641220381	9.55231997201081	0.0869943801131688	0.93069659431535	0.965027719005305	-5.49840912314795
SLC9A3R1	0.0150382352752079	12.3291120407462	0.065840920381256	0.947520054619366	0.965027719005305	-5.49976343555854
MVP	0.00932202787975456	11.5481010404509	0.0622153098568358	0.950406086899164	0.965027719005305	-5.49995792531914
USP13	0.00353012229628114	9.36901980556793	0.0252223271132969	0.979883584605111	0.979883584605111	-5.50131290801299
