# Supplementary material for: DGCA: A comprehensive R package for Differential Gene Correlation Analysis
Source: BMC Syst Biol. 2016 Nov 15;10:106. doi: 10.1186/s12918-016-0349-1 (PMC5111277; doi:10.1186/s12918-016-0349-1)
Supplement: Additional file 7: — Differential correlation modules from each method analyzed. Genes identified in each of the differential correlation modules with >25 and <1000 members by DGCA/MEGENA, DICER, and DiffCoEx from the same filtered ER+ vs TNBC RNA expression data set. (TSV 360 kb) [file 12918_2016_349_MOESM7_ESM.tsv]

Gene	Module	Method
FBLN2	comp1_5	DGCA/MEGENA
MZB1	comp1_5	DGCA/MEGENA
ACSL4	comp1_5	DGCA/MEGENA
C1R	comp1_5	DGCA/MEGENA
ANXA1	comp1_5	DGCA/MEGENA
GLIPR2	comp1_5	DGCA/MEGENA
FBLN1	comp1_5	DGCA/MEGENA
FYN	comp1_5	DGCA/MEGENA
CELF2	comp1_5	DGCA/MEGENA
ARHGAP31	comp1_5	DGCA/MEGENA
CPXM1	comp1_5	DGCA/MEGENA
ADAM6	comp1_5	DGCA/MEGENA
ETS1	comp1_5	DGCA/MEGENA
DSE	comp1_5	DGCA/MEGENA
FAM46C	comp1_5	DGCA/MEGENA
FCRL5	comp1_5	DGCA/MEGENA
FBLN5	comp1_5	DGCA/MEGENA
NPR2	comp1_5	DGCA/MEGENA
PLAGL1	comp1_5	DGCA/MEGENA
BMS1P20	comp1_5	DGCA/MEGENA
AKT3	comp1_5	DGCA/MEGENA
MEDAG	comp1_5	DGCA/MEGENA
PRKACB	comp1_5	DGCA/MEGENA
DFNA5	comp1_5	DGCA/MEGENA
CLCA2	comp1_5	DGCA/MEGENA
RASSF2	comp1_5	DGCA/MEGENA
DOCK11	comp1_5	DGCA/MEGENA
HAPLN3	comp1_5	DGCA/MEGENA
GYPC	comp1_5	DGCA/MEGENA
BST1	comp1_5	DGCA/MEGENA
CHST11	comp1_5	DGCA/MEGENA
COL27A1	comp1_5	DGCA/MEGENA
ADTRP	comp1_5	DGCA/MEGENA
GEMIN8P4	comp1_5	DGCA/MEGENA
APLP1	comp1_5	DGCA/MEGENA
FXYD6	comp1_5	DGCA/MEGENA
FMNL3	comp1_5	DGCA/MEGENA
FCRLB	comp1_5	DGCA/MEGENA
CD79A	comp1_5	DGCA/MEGENA
HAGH	comp1_5	DGCA/MEGENA
PLA2G4F	comp1_5	DGCA/MEGENA
CTGF	comp1_5	DGCA/MEGENA
FGF7	comp1_5	DGCA/MEGENA
CYP1B1	comp1_5	DGCA/MEGENA
FZD7	comp1_5	DGCA/MEGENA
SLC43A3	comp1_5	DGCA/MEGENA
IL18R1	comp1_5	DGCA/MEGENA
CD40	comp1_5	DGCA/MEGENA
METTL7A	comp1_5	DGCA/MEGENA
CHN1	comp1_5	DGCA/MEGENA
ARHGAP23	comp1_5	DGCA/MEGENA
APBA2	comp1_5	DGCA/MEGENA
CCL13	comp1_5	DGCA/MEGENA
ELMO3	comp1_5	DGCA/MEGENA
FOXA1	comp1_5	DGCA/MEGENA
P2RX1	comp1_5	DGCA/MEGENA
LBH	comp1_5	DGCA/MEGENA
ATP6V1H	comp1_5	DGCA/MEGENA
LIX1L	comp1_5	DGCA/MEGENA
LRIG3	comp1_5	DGCA/MEGENA
ELF5	comp1_5	DGCA/MEGENA
MTURN	comp1_5	DGCA/MEGENA
SLFN11	comp1_5	DGCA/MEGENA
G6PD	comp1_5	DGCA/MEGENA
GOLGA2P5	comp1_5	DGCA/MEGENA
KCND3	comp1_5	DGCA/MEGENA
LOC728613	comp1_5	DGCA/MEGENA
FAM127A	comp1_5	DGCA/MEGENA
EPHA2	comp1_5	DGCA/MEGENA
FUT3	comp1_5	DGCA/MEGENA
SAMD15	comp1_5	DGCA/MEGENA
CCL18	comp1_5	DGCA/MEGENA
NTRK3	comp1_5	DGCA/MEGENA
SH3BGRL3	comp1_5	DGCA/MEGENA
C2CD4D	comp1_5	DGCA/MEGENA
ATP1A4	comp1_5	DGCA/MEGENA
HABP4	comp1_5	DGCA/MEGENA
RAB17	comp1_5	DGCA/MEGENA
CCR1	comp1_5	DGCA/MEGENA
ELMO1	comp1_5	DGCA/MEGENA
GPR135	comp1_5	DGCA/MEGENA
HRCT1	comp1_5	DGCA/MEGENA
GALNT14	comp1_5	DGCA/MEGENA
GATA3	comp1_5	DGCA/MEGENA
C2CD2L	comp1_5	DGCA/MEGENA
C6orf141	comp1_5	DGCA/MEGENA
NDUFS5	comp1_5	DGCA/MEGENA
GLYATL2	comp1_5	DGCA/MEGENA
FUK	comp1_5	DGCA/MEGENA
BATF2	comp1_5	DGCA/MEGENA
AARD	comp1_5	DGCA/MEGENA
AHNAK	comp1_5	DGCA/MEGENA
SOBP	comp1_5	DGCA/MEGENA
CD59	comp1_5	DGCA/MEGENA
DTNA	comp1_5	DGCA/MEGENA
CLIP3	comp1_5	DGCA/MEGENA
FAM127C	comp1_5	DGCA/MEGENA
C2CD4A	comp1_5	DGCA/MEGENA
PGBD5	comp1_5	DGCA/MEGENA
UNC13A	comp1_5	DGCA/MEGENA
LINC00961	comp1_5	DGCA/MEGENA
ANGPT1	comp1_5	DGCA/MEGENA
DENND5B	comp1_5	DGCA/MEGENA
FAM135B	comp1_5	DGCA/MEGENA
NECAB3	comp1_5	DGCA/MEGENA
KCNN3	comp1_5	DGCA/MEGENA
PCSK4	comp1_5	DGCA/MEGENA
NOD1	comp1_5	DGCA/MEGENA
EME2	comp1_5	DGCA/MEGENA
HSD17B8	comp1_5	DGCA/MEGENA
BCOR	comp1_5	DGCA/MEGENA
DPM3	comp1_5	DGCA/MEGENA
COA3	comp1_5	DGCA/MEGENA
LETM2	comp1_5	DGCA/MEGENA
NFIC	comp1_5	DGCA/MEGENA
PSD4	comp1_5	DGCA/MEGENA
ANKRD16	comp1_5	DGCA/MEGENA
ABCA3	comp1_5	DGCA/MEGENA
RGS2	comp1_5	DGCA/MEGENA
EFCAB12	comp1_5	DGCA/MEGENA
COL14A1	comp1_5	DGCA/MEGENA
FAM216A	comp1_5	DGCA/MEGENA
FOXN3	comp1_5	DGCA/MEGENA
C11orf52	comp1_5	DGCA/MEGENA
FABP5	comp1_5	DGCA/MEGENA
CHST2	comp1_5	DGCA/MEGENA
APH1B	comp1_5	DGCA/MEGENA
SRR	comp1_5	DGCA/MEGENA
TSPY26P	comp1_5	DGCA/MEGENA
DNAL1	comp1_5	DGCA/MEGENA
KCNA6	comp1_5	DGCA/MEGENA
CMTM7	comp1_5	DGCA/MEGENA
DNM1	comp1_5	DGCA/MEGENA
PITPNC1	comp1_5	DGCA/MEGENA
KIAA0895L	comp1_5	DGCA/MEGENA
C19orf73	comp1_5	DGCA/MEGENA
KIAA0125	comp1_5	DGCA/MEGENA
SPRYD7	comp1_5	DGCA/MEGENA
MLPH	comp1_5	DGCA/MEGENA
FAM53A	comp1_5	DGCA/MEGENA
TRABD2A	comp1_5	DGCA/MEGENA
DEGS1	comp1_5	DGCA/MEGENA
LRRFIP2	comp1_5	DGCA/MEGENA
MOXD1	comp1_5	DGCA/MEGENA
GRAP2	comp1_5	DGCA/MEGENA
AMACR	comp1_5	DGCA/MEGENA
GP2	comp1_5	DGCA/MEGENA
CIPC	comp1_5	DGCA/MEGENA
MILR1	comp1_5	DGCA/MEGENA
ASB14	comp1_5	DGCA/MEGENA
EDN1	comp1_5	DGCA/MEGENA
ADRA1B	comp1_5	DGCA/MEGENA
RNF122	comp1_5	DGCA/MEGENA
ADD3	comp1_5	DGCA/MEGENA
CITED4	comp1_5	DGCA/MEGENA
GRM8	comp1_5	DGCA/MEGENA
DCDC1	comp1_5	DGCA/MEGENA
LINC00174	comp1_5	DGCA/MEGENA
IL12RB2	comp1_5	DGCA/MEGENA
ARHGEF5	comp1_5	DGCA/MEGENA
APCDD1	comp1_5	DGCA/MEGENA
CCNYL1	comp1_5	DGCA/MEGENA
CYB561D2	comp1_5	DGCA/MEGENA
BTN2A3P	comp1_5	DGCA/MEGENA
SLC16A1	comp1_5	DGCA/MEGENA
AGR2	comp1_5	DGCA/MEGENA
SH3BP5	comp1_5	DGCA/MEGENA
C17orf107	comp1_5	DGCA/MEGENA
ANXA3	comp1_5	DGCA/MEGENA
C8orf44	comp1_5	DGCA/MEGENA
SLC22A15	comp1_5	DGCA/MEGENA
FNDC3A	comp1_5	DGCA/MEGENA
KRBA2	comp1_5	DGCA/MEGENA
H1FX-AS1	comp1_5	DGCA/MEGENA
KBTBD7	comp1_5	DGCA/MEGENA
DERL3	comp1_5	DGCA/MEGENA
PDE4D	comp1_5	DGCA/MEGENA
DISC1	comp1_5	DGCA/MEGENA
JCHAIN	comp1_5	DGCA/MEGENA
LRIG1	comp1_5	DGCA/MEGENA
ARRDC3	comp1_5	DGCA/MEGENA
TRAM1L1	comp1_5	DGCA/MEGENA
PPM1J	comp1_5	DGCA/MEGENA
ZNRF2P1	comp1_5	DGCA/MEGENA
ARL4D	comp1_5	DGCA/MEGENA
RPA3	comp1_5	DGCA/MEGENA
ANO9	comp1_5	DGCA/MEGENA
ACKR2	comp1_5	DGCA/MEGENA
C1QTNF9B-AS1	comp1_5	DGCA/MEGENA
C1orf115	comp1_5	DGCA/MEGENA
BCAT2	comp1_5	DGCA/MEGENA
PIGT	comp1_5	DGCA/MEGENA
C1QTNF2	comp1_5	DGCA/MEGENA
PROM1	comp1_5	DGCA/MEGENA
HCG11	comp1_5	DGCA/MEGENA
EXD3	comp1_5	DGCA/MEGENA
DYRK4	comp1_5	DGCA/MEGENA
ABHD1	comp1_5	DGCA/MEGENA
ENTPD5	comp1_5	DGCA/MEGENA
LAMA5	comp1_5	DGCA/MEGENA
CHDH	comp1_5	DGCA/MEGENA
GDPD1	comp1_5	DGCA/MEGENA
EPOR	comp1_5	DGCA/MEGENA
FAM71D	comp1_5	DGCA/MEGENA
SPATA41	comp1_5	DGCA/MEGENA
ACOT4	comp1_5	DGCA/MEGENA
GABRD	comp1_5	DGCA/MEGENA
PTRH1	comp1_5	DGCA/MEGENA
LRP12	comp1_5	DGCA/MEGENA
FOXC1	comp1_5	DGCA/MEGENA
ARIH2OS	comp1_5	DGCA/MEGENA
LOC154761	comp1_5	DGCA/MEGENA
SYT17	comp1_5	DGCA/MEGENA
ACSM3	comp1_5	DGCA/MEGENA
B3GNT5	comp1_5	DGCA/MEGENA
MOAP1	comp1_5	DGCA/MEGENA
ANKRD20A9P	comp1_5	DGCA/MEGENA
SPATA2	comp1_5	DGCA/MEGENA
CA11	comp1_5	DGCA/MEGENA
RBPMS	comp1_5	DGCA/MEGENA
KLF12	comp1_5	DGCA/MEGENA
DTX1	comp1_5	DGCA/MEGENA
LOC728392	comp1_5	DGCA/MEGENA
KDM4D	comp1_5	DGCA/MEGENA
SLC41A2	comp1_5	DGCA/MEGENA
CREB5	comp1_5	DGCA/MEGENA
PHACTR2	comp1_5	DGCA/MEGENA
MEI1	comp1_5	DGCA/MEGENA
MYO15B	comp1_5	DGCA/MEGENA
FAM110C	comp1_5	DGCA/MEGENA
PMS2CL	comp1_5	DGCA/MEGENA
SLC22A3	comp1_5	DGCA/MEGENA
SDHAF4	comp1_5	DGCA/MEGENA
CYB5A	comp1_5	DGCA/MEGENA
SOX7	comp1_5	DGCA/MEGENA
C15orf61	comp1_5	DGCA/MEGENA
CCDC24	comp1_5	DGCA/MEGENA
PRELID2	comp1_5	DGCA/MEGENA
RRN3P3	comp1_5	DGCA/MEGENA
FUOM	comp1_5	DGCA/MEGENA
BIVM	comp1_5	DGCA/MEGENA
ABCG1	comp1_5	DGCA/MEGENA
FMNL2	comp1_5	DGCA/MEGENA
MEIS2	comp1_5	DGCA/MEGENA
COL11A2	comp1_5	DGCA/MEGENA
LGR4	comp1_5	DGCA/MEGENA
CACNA1C	comp1_5	DGCA/MEGENA
EFNA5	comp1_5	DGCA/MEGENA
FN3K	comp1_5	DGCA/MEGENA
MCCC2	comp1_5	DGCA/MEGENA
ERI2	comp1_5	DGCA/MEGENA
CBR4	comp1_5	DGCA/MEGENA
AAMDC	comp1_5	DGCA/MEGENA
SHISA9	comp1_5	DGCA/MEGENA
FA2H	comp1_5	DGCA/MEGENA
HESX1	comp1_5	DGCA/MEGENA
HPDL	comp1_5	DGCA/MEGENA
ABCA10	comp1_5	DGCA/MEGENA
TMEM256	comp1_5	DGCA/MEGENA
LINC01089	comp1_5	DGCA/MEGENA
DEFB132	comp1_5	DGCA/MEGENA
CCDC167	comp1_5	DGCA/MEGENA
CIDECP	comp1_5	DGCA/MEGENA
FAM109B	comp1_5	DGCA/MEGENA
FZD4	comp1_5	DGCA/MEGENA
LIN7A	comp1_5	DGCA/MEGENA
AGAP5	comp1_5	DGCA/MEGENA
ALG6	comp1_5	DGCA/MEGENA
RIPPLY3	comp1_5	DGCA/MEGENA
GPRASP1	comp1_5	DGCA/MEGENA
KRT222	comp1_5	DGCA/MEGENA
CCDC153	comp1_5	DGCA/MEGENA
PLCB2	comp1_5	DGCA/MEGENA
FAM98C	comp1_5	DGCA/MEGENA
NOL9	comp1_5	DGCA/MEGENA
GLYCTK	comp1_5	DGCA/MEGENA
BCL7C	comp1_5	DGCA/MEGENA
MROH8	comp1_5	DGCA/MEGENA
COL22A1	comp1_5	DGCA/MEGENA
CYP27C1	comp1_5	DGCA/MEGENA
FAM189A2	comp1_5	DGCA/MEGENA
ATP1A3	comp1_5	DGCA/MEGENA
DNM1P35	comp1_5	DGCA/MEGENA
AP2B1	comp1_5	DGCA/MEGENA
TRIM62	comp1_5	DGCA/MEGENA
HILPDA	comp1_5	DGCA/MEGENA
ACSF3	comp1_5	DGCA/MEGENA
COQ7	comp1_5	DGCA/MEGENA
PCBD2	comp1_5	DGCA/MEGENA
HEXDC	comp1_5	DGCA/MEGENA
HRH1	comp1_5	DGCA/MEGENA
PFN2	comp1_5	DGCA/MEGENA
CLK1	comp1_5	DGCA/MEGENA
PIWIL4	comp1_5	DGCA/MEGENA
PTGIS	comp1_5	DGCA/MEGENA
TMEM253	comp1_5	DGCA/MEGENA
ALKBH6	comp1_5	DGCA/MEGENA
CDKL3	comp1_5	DGCA/MEGENA
TMEM208	comp1_5	DGCA/MEGENA
BAIAP2L2	comp1_5	DGCA/MEGENA
PM20D2	comp1_5	DGCA/MEGENA
ADM	comp1_5	DGCA/MEGENA
MFSD6L	comp1_5	DGCA/MEGENA
TBC1D19	comp1_5	DGCA/MEGENA
PABPC1L	comp1_5	DGCA/MEGENA
SNHG4	comp1_5	DGCA/MEGENA
GINS4	comp1_5	DGCA/MEGENA
IFT140	comp1_5	DGCA/MEGENA
DIO1	comp1_5	DGCA/MEGENA
CASP10	comp1_5	DGCA/MEGENA
DAPK2	comp1_5	DGCA/MEGENA
KLK10	comp1_5	DGCA/MEGENA
CEP19	comp1_5	DGCA/MEGENA
ENO3	comp1_5	DGCA/MEGENA
GPATCH2	comp1_5	DGCA/MEGENA
EPS8L2	comp1_5	DGCA/MEGENA
CPB1	comp1_5	DGCA/MEGENA
PRKAR1B	comp1_5	DGCA/MEGENA
CAMK1D	comp1_5	DGCA/MEGENA
NEDD4L	comp1_5	DGCA/MEGENA
IER5	comp1_5	DGCA/MEGENA
SLC16A5	comp1_5	DGCA/MEGENA
ENTPD7	comp1_5	DGCA/MEGENA
IL6ST	comp1_5	DGCA/MEGENA
ZC3H12A	comp1_5	DGCA/MEGENA
ETNK2	comp1_5	DGCA/MEGENA
CENPT	comp1_5	DGCA/MEGENA
HIST1H2AC	comp1_5	DGCA/MEGENA
GPR158	comp1_5	DGCA/MEGENA
LINC00173	comp1_5	DGCA/MEGENA
LIF	comp1_5	DGCA/MEGENA
MT1A	comp1_5	DGCA/MEGENA
SYNE4	comp1_5	DGCA/MEGENA
EDEM3	comp1_5	DGCA/MEGENA
ANPEP	comp1_5	DGCA/MEGENA
AGT	comp1_5	DGCA/MEGENA
S100A1	comp1_5	DGCA/MEGENA
AP1M2	comp1_5	DGCA/MEGENA
SRP14P1	comp1_5	DGCA/MEGENA
NPTXR	comp1_5	DGCA/MEGENA
ARFGAP3	comp1_5	DGCA/MEGENA
MAP2K6	comp1_5	DGCA/MEGENA
RAB39B	comp1_5	DGCA/MEGENA
SAR1B	comp1_5	DGCA/MEGENA
PPP1R13L	comp1_5	DGCA/MEGENA
OGFOD2	comp1_5	DGCA/MEGENA
EPB41L4B	comp1_5	DGCA/MEGENA
PLA2G4A	comp1_5	DGCA/MEGENA
ALG10B	comp1_5	DGCA/MEGENA
CITED1	comp1_5	DGCA/MEGENA
SPRYD4	comp1_5	DGCA/MEGENA
LHX4	comp1_5	DGCA/MEGENA
GUCY1A3	comp1_5	DGCA/MEGENA
KIAA0040	comp1_5	DGCA/MEGENA
MT1L	comp1_5	DGCA/MEGENA
NETO2	comp1_5	DGCA/MEGENA
PLXNA2	comp1_5	DGCA/MEGENA
PAPSS1	comp1_5	DGCA/MEGENA
ARHGAP44	comp1_5	DGCA/MEGENA
CIB2	comp1_5	DGCA/MEGENA
COL24A1	comp1_5	DGCA/MEGENA
RNF215	comp1_5	DGCA/MEGENA
PLPP6	comp1_5	DGCA/MEGENA
CKMT2	comp1_5	DGCA/MEGENA
TTC41P	comp1_5	DGCA/MEGENA
CNTRL	comp1_5	DGCA/MEGENA
MARVELD3	comp1_5	DGCA/MEGENA
CCNL2	comp1_5	DGCA/MEGENA
FBXO15	comp1_5	DGCA/MEGENA
JAG2	comp1_5	DGCA/MEGENA
MBOAT7	comp1_5	DGCA/MEGENA
DBP	comp1_5	DGCA/MEGENA
NUAK2	comp1_5	DGCA/MEGENA
GPHN	comp1_5	DGCA/MEGENA
CTNNAL1	comp1_5	DGCA/MEGENA
GLDN	comp1_5	DGCA/MEGENA
CHTF18	comp1_5	DGCA/MEGENA
PAPD5	comp1_5	DGCA/MEGENA
N4BP2L2-IT2	comp1_5	DGCA/MEGENA
PAQR3	comp1_5	DGCA/MEGENA
SLC12A8	comp1_5	DGCA/MEGENA
SCLY	comp1_5	DGCA/MEGENA
OAZ3	comp1_5	DGCA/MEGENA
ASH1L-AS1	comp1_5	DGCA/MEGENA
GGT7	comp1_5	DGCA/MEGENA
DOC2A	comp1_5	DGCA/MEGENA
LOC100268168	comp1_5	DGCA/MEGENA
SNORD116-4	comp1_5	DGCA/MEGENA
TRPS1	comp1_5	DGCA/MEGENA
HSPA7	comp1_5	DGCA/MEGENA
AHSA2	comp1_5	DGCA/MEGENA
CTF1	comp1_5	DGCA/MEGENA
FADS1	comp1_5	DGCA/MEGENA
AFF2	comp1_5	DGCA/MEGENA
SLC46A1	comp1_5	DGCA/MEGENA
FAM102A	comp1_5	DGCA/MEGENA
FLJ44635	comp1_5	DGCA/MEGENA
ADCK3	comp1_5	DGCA/MEGENA
ADAMTS15	comp1_5	DGCA/MEGENA
HIGD1A	comp1_5	DGCA/MEGENA
PHKA1	comp1_5	DGCA/MEGENA
DNAH7	comp1_5	DGCA/MEGENA
ADCY6	comp1_5	DGCA/MEGENA
TRIO	comp1_5	DGCA/MEGENA
CCDC28B	comp1_5	DGCA/MEGENA
YBX3	comp1_5	DGCA/MEGENA
KLF15	comp1_5	DGCA/MEGENA
UTP14C	comp1_5	DGCA/MEGENA
CABLES1	comp1_5	DGCA/MEGENA
ACACA	comp1_5	DGCA/MEGENA
PDZD4	comp1_5	DGCA/MEGENA
DENND6B	comp1_5	DGCA/MEGENA
APOO	comp1_5	DGCA/MEGENA
ITGB3BP	comp1_5	DGCA/MEGENA
ACOT1	comp1_5	DGCA/MEGENA
AP3S1	comp1_5	DGCA/MEGENA
HTRA4	comp1_5	DGCA/MEGENA
LMX1B	comp1_5	DGCA/MEGENA
KLF5	comp1_5	DGCA/MEGENA
EFNB2	comp1_5	DGCA/MEGENA
HOXB3	comp1_5	DGCA/MEGENA
ITPR2	comp1_5	DGCA/MEGENA
C20orf96	comp1_5	DGCA/MEGENA
B3GALNT2	comp1_5	DGCA/MEGENA
HSPA12B	comp1_5	DGCA/MEGENA
TMEM234	comp1_5	DGCA/MEGENA
LOC90768	comp1_5	DGCA/MEGENA
CHMP4A	comp1_5	DGCA/MEGENA
MDM4	comp1_5	DGCA/MEGENA
GPATCH4	comp1_5	DGCA/MEGENA
MC1R	comp1_5	DGCA/MEGENA
FOLH1	comp1_5	DGCA/MEGENA
C14orf79	comp1_5	DGCA/MEGENA
PPP1R36	comp1_5	DGCA/MEGENA
HIST2H2BA	comp1_5	DGCA/MEGENA
CCL28	comp1_5	DGCA/MEGENA
CDK10	comp1_5	DGCA/MEGENA
LRRN2	comp1_5	DGCA/MEGENA
CRELD1	comp1_5	DGCA/MEGENA
LOC100132287	comp1_5	DGCA/MEGENA
ACSS2	comp1_5	DGCA/MEGENA
HIST1H2BH	comp1_5	DGCA/MEGENA
DBNDD1	comp1_5	DGCA/MEGENA
GPR27	comp1_5	DGCA/MEGENA
KCNK15	comp1_5	DGCA/MEGENA
NT5DC2	comp1_5	DGCA/MEGENA
FBXL15	comp1_5	DGCA/MEGENA
TENM1	comp1_5	DGCA/MEGENA
DNAH2	comp1_5	DGCA/MEGENA
ALDH6A1	comp1_5	DGCA/MEGENA
LPAR5	comp1_5	DGCA/MEGENA
ALCAM	comp1_5	DGCA/MEGENA
COMMD3	comp1_5	DGCA/MEGENA
PPT1	comp1_5	DGCA/MEGENA
CTU1	comp1_5	DGCA/MEGENA
PAK1	comp1_5	DGCA/MEGENA
ITM2C	comp1_5	DGCA/MEGENA
BMP8A	comp1_5	DGCA/MEGENA
ASXL3	comp1_5	DGCA/MEGENA
PKP1	comp1_5	DGCA/MEGENA
DPEP1	comp1_5	DGCA/MEGENA
C16orf62	comp1_5	DGCA/MEGENA
PGF	comp1_5	DGCA/MEGENA
DHODH	comp1_5	DGCA/MEGENA
RAB39A	comp1_5	DGCA/MEGENA
HSD17B7	comp1_5	DGCA/MEGENA
FAM166B	comp1_5	DGCA/MEGENA
LINC00662	comp1_5	DGCA/MEGENA
GAS2	comp1_5	DGCA/MEGENA
LOC728743	comp1_5	DGCA/MEGENA
NOCT	comp1_5	DGCA/MEGENA
TRIQK	comp1_5	DGCA/MEGENA
CHST13	comp1_5	DGCA/MEGENA
ECHDC3	comp1_5	DGCA/MEGENA
SLC46A2	comp1_5	DGCA/MEGENA
CISD3	comp1_5	DGCA/MEGENA
DICER1-AS1	comp1_5	DGCA/MEGENA
DNAJA4	comp1_5	DGCA/MEGENA
CANT1	comp1_5	DGCA/MEGENA
MMACHC	comp1_5	DGCA/MEGENA
CORO2B	comp1_5	DGCA/MEGENA
ADSSL1	comp1_5	DGCA/MEGENA
GREB1L	comp1_5	DGCA/MEGENA
C6orf52	comp1_5	DGCA/MEGENA
C11orf65	comp1_5	DGCA/MEGENA
SESN1	comp1_5	DGCA/MEGENA
SATL1	comp1_5	DGCA/MEGENA
HOXC10	comp1_5	DGCA/MEGENA
FASN	comp1_5	DGCA/MEGENA
KCNK3	comp1_5	DGCA/MEGENA
STK17A	comp1_5	DGCA/MEGENA
GOLGA2P7	comp1_5	DGCA/MEGENA
CCDC163P	comp1_5	DGCA/MEGENA
ZNF205-AS1	comp1_5	DGCA/MEGENA
DNAH17	comp1_5	DGCA/MEGENA
MCF2L	comp1_5	DGCA/MEGENA
GFRA2	comp1_5	DGCA/MEGENA
CCBL2	comp1_5	DGCA/MEGENA
EMILIN2	comp1_5	DGCA/MEGENA
NR1D2	comp1_5	DGCA/MEGENA
COBLL1	comp1_5	DGCA/MEGENA
GAB2	comp1_5	DGCA/MEGENA
JRKL	comp1_5	DGCA/MEGENA
GRHL2	comp1_5	DGCA/MEGENA
ACE	comp1_5	DGCA/MEGENA
TMEM182	comp1_5	DGCA/MEGENA
CRIP1	comp1_5	DGCA/MEGENA
LRRC37BP1	comp1_5	DGCA/MEGENA
LINC00936	comp1_5	DGCA/MEGENA
BDH1	comp1_5	DGCA/MEGENA
XBP1	comp1_5	DGCA/MEGENA
GOLGA6L5P	comp1_5	DGCA/MEGENA
CATSPER3	comp1_5	DGCA/MEGENA
AKAP1	comp1_5	DGCA/MEGENA
CHPT1	comp1_5	DGCA/MEGENA
CCDC81	comp1_5	DGCA/MEGENA
LOC654342	comp1_5	DGCA/MEGENA
EDNRA	comp1_5	DGCA/MEGENA
B3GLCT	comp1_5	DGCA/MEGENA
WDR83	comp1_5	DGCA/MEGENA
MZT2A	comp1_5	DGCA/MEGENA
RIN1	comp1_5	DGCA/MEGENA
TUBA4A	comp1_5	DGCA/MEGENA
DZIP3	comp1_5	DGCA/MEGENA
BACE1	comp1_5	DGCA/MEGENA
MDFIC	comp1_5	DGCA/MEGENA
BRWD3	comp1_5	DGCA/MEGENA
CCZ1B	comp1_5	DGCA/MEGENA
IRF4	comp1_5	DGCA/MEGENA
ABO	comp1_5	DGCA/MEGENA
CCDC110	comp1_5	DGCA/MEGENA
PRKCD	comp1_5	DGCA/MEGENA
HYLS1	comp1_5	DGCA/MEGENA
DIRC3	comp1_5	DGCA/MEGENA
SLC26A2	comp1_5	DGCA/MEGENA
GTF3C6	comp1_5	DGCA/MEGENA
TM4SF1	comp1_5	DGCA/MEGENA
AKAP11	comp1_5	DGCA/MEGENA
EFCC1	comp1_5	DGCA/MEGENA
EGFLAM	comp1_5	DGCA/MEGENA
LOC652276	comp1_5	DGCA/MEGENA
RGPD5	comp1_5	DGCA/MEGENA
PCDHA1	comp1_5	DGCA/MEGENA
ADAM21	comp1_5	DGCA/MEGENA
MTHFSD	comp1_5	DGCA/MEGENA
TMCO6	comp1_5	DGCA/MEGENA
CHST12	comp1_5	DGCA/MEGENA
ICOSLG	comp1_5	DGCA/MEGENA
ELMOD2	comp1_5	DGCA/MEGENA
CYP4F11	comp1_5	DGCA/MEGENA
SSUH2	comp1_5	DGCA/MEGENA
ARG2	comp1_5	DGCA/MEGENA
INTS7	comp1_5	DGCA/MEGENA
C3orf58	comp1_5	DGCA/MEGENA
CDK5RAP3	comp1_5	DGCA/MEGENA
BCL2	comp1_5	DGCA/MEGENA
CERS2	comp1_5	DGCA/MEGENA
FOXRED2	comp1_5	DGCA/MEGENA
BORCS5	comp1_5	DGCA/MEGENA
DUSP19	comp1_5	DGCA/MEGENA
MSN	comp1_5	DGCA/MEGENA
CCDC102B	comp1_5	DGCA/MEGENA
GSTM4	comp1_5	DGCA/MEGENA
NCAPD3	comp1_5	DGCA/MEGENA
TYMSOS	comp1_5	DGCA/MEGENA
CAPN3	comp1_5	DGCA/MEGENA
MUC4	comp1_5	DGCA/MEGENA
DLEU2	comp1_5	DGCA/MEGENA
ADORA2B	comp1_5	DGCA/MEGENA
SLC5A6	comp1_5	DGCA/MEGENA
GSTCD	comp1_5	DGCA/MEGENA
ARL17A	comp1_5	DGCA/MEGENA
EGLN2	comp1_5	DGCA/MEGENA
PRPH2	comp1_5	DGCA/MEGENA
HAAO	comp1_5	DGCA/MEGENA
HNF1A	comp1_5	DGCA/MEGENA
FRMD4A	comp1_5	DGCA/MEGENA
FGF11	comp1_5	DGCA/MEGENA
FOXRED1	comp1_5	DGCA/MEGENA
DUS1L	comp1_5	DGCA/MEGENA
LRRC20	comp1_5	DGCA/MEGENA
SNCAIP	comp1_5	DGCA/MEGENA
ST3GAL5	comp1_5	DGCA/MEGENA
ACOT11	comp1_5	DGCA/MEGENA
LGI2	comp1_5	DGCA/MEGENA
CCDC189	comp1_5	DGCA/MEGENA
GSTO2	comp1_5	DGCA/MEGENA
C15orf56	comp1_5	DGCA/MEGENA
ICAM2	comp1_5	DGCA/MEGENA
HCN3	comp1_5	DGCA/MEGENA
HIST1H4H	comp1_5	DGCA/MEGENA
ECHDC1	comp1_5	DGCA/MEGENA
POU2AF1	comp1_5	DGCA/MEGENA
ZGPAT	comp1_5	DGCA/MEGENA
LIG4	comp1_5	DGCA/MEGENA
MCHR1	comp1_5	DGCA/MEGENA
RAD51B	comp1_5	DGCA/MEGENA
ROGDI	comp1_5	DGCA/MEGENA
CCDC113	comp1_5	DGCA/MEGENA
GLMN	comp1_5	DGCA/MEGENA
USP32P1	comp1_5	DGCA/MEGENA
SLC5A3	comp1_5	DGCA/MEGENA
ISM1	comp1_5	DGCA/MEGENA
DSCC1	comp1_5	DGCA/MEGENA
TMEM255A	comp1_5	DGCA/MEGENA
CUZD1	comp1_5	DGCA/MEGENA
TTYH3	comp1_5	DGCA/MEGENA
RAMP1	comp1_5	DGCA/MEGENA
CCDC144B	comp1_5	DGCA/MEGENA
H19	comp1_5	DGCA/MEGENA
TNFRSF17	comp1_5	DGCA/MEGENA
VIM	comp1_5	DGCA/MEGENA
LAX1	comp1_5	DGCA/MEGENA
SAMD13	comp1_5	DGCA/MEGENA
UST	comp1_5	DGCA/MEGENA
TMEM200C	comp1_5	DGCA/MEGENA
RASA3	comp1_5	DGCA/MEGENA
SLAMF7	comp1_5	DGCA/MEGENA
SYT11	comp1_5	DGCA/MEGENA
PRR19	comp1_5	DGCA/MEGENA
ZG16B	comp1_5	DGCA/MEGENA
KCNA3	comp1_5	DGCA/MEGENA
FNBP1	comp1_5	DGCA/MEGENA
MSR1	comp1_5	DGCA/MEGENA
OSBPL3	comp1_5	DGCA/MEGENA
SEPT6	comp1_5	DGCA/MEGENA
GREM1	comp1_5	DGCA/MEGENA
RNF175	comp1_5	DGCA/MEGENA
WLS	comp1_5	DGCA/MEGENA
THTPA	comp1_5	DGCA/MEGENA
OLR1	comp1_5	DGCA/MEGENA
SGK1	comp1_5	DGCA/MEGENA
ZNF571	comp1_5	DGCA/MEGENA
TMEM2	comp1_5	DGCA/MEGENA
SLC16A9	comp1_5	DGCA/MEGENA
TLE4	comp1_5	DGCA/MEGENA
MDFI	comp1_5	DGCA/MEGENA
ZNF554	comp1_5	DGCA/MEGENA
SLC7A6OS	comp1_5	DGCA/MEGENA
TSSK4	comp1_5	DGCA/MEGENA
SMYD2	comp1_5	DGCA/MEGENA
RHPN2	comp1_5	DGCA/MEGENA
ID4	comp1_5	DGCA/MEGENA
STAC	comp1_5	DGCA/MEGENA
FAM86JP	comp1_5	DGCA/MEGENA
SPDYE3	comp1_5	DGCA/MEGENA
ZNF815P	comp1_5	DGCA/MEGENA
SLC17A9	comp1_5	DGCA/MEGENA
TMEM164	comp1_5	DGCA/MEGENA
ZFP2	comp1_5	DGCA/MEGENA
P2RY8	comp1_5	DGCA/MEGENA
SLC15A3	comp1_5	DGCA/MEGENA
PKHD1	comp1_5	DGCA/MEGENA
SLC2A3	comp1_5	DGCA/MEGENA
NUDT5	comp1_5	DGCA/MEGENA
SUSD5	comp1_5	DGCA/MEGENA
PUS7	comp1_5	DGCA/MEGENA
ZNF425	comp1_5	DGCA/MEGENA
IFT74	comp1_5	DGCA/MEGENA
TCEANC	comp1_5	DGCA/MEGENA
ZMYND12	comp1_5	DGCA/MEGENA
MTMR2	comp1_5	DGCA/MEGENA
RPSAP9	comp1_5	DGCA/MEGENA
ZNF625	comp1_5	DGCA/MEGENA
UBE2NL	comp1_5	DGCA/MEGENA
TLE3	comp1_5	DGCA/MEGENA
ZNF585B	comp1_5	DGCA/MEGENA
ZCWPW2	comp1_5	DGCA/MEGENA
SNAPC2	comp1_5	DGCA/MEGENA
MTSS1	comp1_5	DGCA/MEGENA
PRNP	comp1_5	DGCA/MEGENA
CD27-AS1	comp1_5	DGCA/MEGENA
SEC31B	comp1_5	DGCA/MEGENA
SYNM	comp1_5	DGCA/MEGENA
LDLRAD2	comp1_5	DGCA/MEGENA
ZCWPW1	comp1_5	DGCA/MEGENA
SLC35C1	comp1_5	DGCA/MEGENA
TP53INP2	comp1_5	DGCA/MEGENA
SMTN	comp1_5	DGCA/MEGENA
MECOM	comp1_5	DGCA/MEGENA
KCNA1	comp1_5	DGCA/MEGENA
TIGD4	comp1_5	DGCA/MEGENA
WASF3	comp1_5	DGCA/MEGENA
SLC12A4	comp1_5	DGCA/MEGENA
SLC25A52	comp1_5	DGCA/MEGENA
UFSP1	comp1_5	DGCA/MEGENA
ZADH2	comp1_5	DGCA/MEGENA
ST6GALNAC1	comp1_5	DGCA/MEGENA
ZNF630	comp1_5	DGCA/MEGENA
IGFL2	comp1_5	DGCA/MEGENA
PPP4R4	comp1_5	DGCA/MEGENA
SGSM2	comp1_5	DGCA/MEGENA
RBBP8	comp1_5	DGCA/MEGENA
SLC22A18	comp1_5	DGCA/MEGENA
ZKSCAN3	comp1_5	DGCA/MEGENA
MAP3K10	comp1_5	DGCA/MEGENA
THAP9	comp1_5	DGCA/MEGENA
LINC01144	comp1_5	DGCA/MEGENA
GREB1	comp1_5	DGCA/MEGENA
NEK11	comp1_5	DGCA/MEGENA
NKAPL	comp1_5	DGCA/MEGENA
UNC13D	comp1_5	DGCA/MEGENA
MYOM2	comp1_5	DGCA/MEGENA
LOC374443	comp1_5	DGCA/MEGENA
TRIM68	comp1_5	DGCA/MEGENA
RECQL5	comp1_5	DGCA/MEGENA
DBF4B	comp1_5	DGCA/MEGENA
EXOSC6	comp1_5	DGCA/MEGENA
SYT13	comp1_5	DGCA/MEGENA
KCNJ5	comp1_5	DGCA/MEGENA
PGR	comp1_5	DGCA/MEGENA
RNF141	comp1_5	DGCA/MEGENA
SNPH	comp1_5	DGCA/MEGENA
KHDRBS3	comp1_5	DGCA/MEGENA
NCAM1	comp1_5	DGCA/MEGENA
TPD52L1	comp1_5	DGCA/MEGENA
PRICKLE4	comp1_5	DGCA/MEGENA
MARCKS	comp1_5	DGCA/MEGENA
ZNF57	comp1_5	DGCA/MEGENA
SMAGP	comp1_5	DGCA/MEGENA
SPDYE5	comp1_5	DGCA/MEGENA
PIM2	comp1_5	DGCA/MEGENA
WSCD1	comp1_5	DGCA/MEGENA
SETDB2	comp1_5	DGCA/MEGENA
ANP32AP1	comp1_5	DGCA/MEGENA
ZNF430	comp1_5	DGCA/MEGENA
TAS1R3	comp1_5	DGCA/MEGENA
DLG5-AS1	comp1_5	DGCA/MEGENA
TFPI	comp1_5	DGCA/MEGENA
RNF217	comp1_5	DGCA/MEGENA
TJP3	comp1_5	DGCA/MEGENA
NEK8	comp1_5	DGCA/MEGENA
TMEM44	comp1_5	DGCA/MEGENA
RINL	comp1_5	DGCA/MEGENA
RSAD2	comp1_5	DGCA/MEGENA
AGO4	comp1_5	DGCA/MEGENA
PLAC1	comp1_5	DGCA/MEGENA
WDSUB1	comp1_5	DGCA/MEGENA
ZSWIM6	comp1_5	DGCA/MEGENA
TTLL13P	comp1_5	DGCA/MEGENA
LEKR1	comp1_5	DGCA/MEGENA
TMEM65	comp1_5	DGCA/MEGENA
SERPINE1	comp1_5	DGCA/MEGENA
VPS37A	comp1_5	DGCA/MEGENA
NDUFA4L2	comp1_5	DGCA/MEGENA
TUBA1A	comp1_5	DGCA/MEGENA
TMEM186	comp1_5	DGCA/MEGENA
LOC93622	comp1_5	DGCA/MEGENA
TMEM47	comp1_5	DGCA/MEGENA
SLC7A2	comp1_5	DGCA/MEGENA
MAGED2	comp1_5	DGCA/MEGENA
TOMM40L	comp1_5	DGCA/MEGENA
PNPO	comp1_5	DGCA/MEGENA
ZNF844	comp1_5	DGCA/MEGENA
SUV39H1	comp1_5	DGCA/MEGENA
GNA14	comp1_5	DGCA/MEGENA
IRS2	comp1_5	DGCA/MEGENA
RALGPS2	comp1_5	DGCA/MEGENA
C1GALT1C1L	comp1_5	DGCA/MEGENA
SPATA9	comp1_5	DGCA/MEGENA
TMEM102	comp1_5	DGCA/MEGENA
ZHX2	comp1_5	DGCA/MEGENA
TNFRSF8	comp1_5	DGCA/MEGENA
CLK4	comp1_5	DGCA/MEGENA
LRRC27	comp1_5	DGCA/MEGENA
ZNF765	comp1_5	DGCA/MEGENA
LOC146880	comp1_5	DGCA/MEGENA
SLC16A12	comp1_5	DGCA/MEGENA
SLC44A4	comp1_5	DGCA/MEGENA
GJA9	comp1_5	DGCA/MEGENA
SCUBE2	comp1_5	DGCA/MEGENA
TSPAN9	comp1_5	DGCA/MEGENA
TMEM181	comp1_5	DGCA/MEGENA
CXorf38	comp1_5	DGCA/MEGENA
FAM86C2P	comp1_5	DGCA/MEGENA
HOXD8	comp1_5	DGCA/MEGENA
SPACA6	comp1_5	DGCA/MEGENA
RIMS4	comp1_5	DGCA/MEGENA
ZNF681	comp1_5	DGCA/MEGENA
IMPA2	comp1_5	DGCA/MEGENA
HLA-DQB1	comp1_5	DGCA/MEGENA
PRSS36	comp1_5	DGCA/MEGENA
LINC00908	comp1_5	DGCA/MEGENA
TMEM135	comp1_5	DGCA/MEGENA
TMPRSS13	comp1_5	DGCA/MEGENA
TMEM231	comp1_5	DGCA/MEGENA
RASA2	comp1_5	DGCA/MEGENA
RHOQ	comp1_5	DGCA/MEGENA
PPEF1	comp1_5	DGCA/MEGENA
RPS6KA6	comp1_5	DGCA/MEGENA
ZDHHC8	comp1_5	DGCA/MEGENA
DOCK4	comp1_5	DGCA/MEGENA
FGD5	comp1_5	DGCA/MEGENA
ZNF134	comp1_5	DGCA/MEGENA
SCNN1D	comp1_5	DGCA/MEGENA
FAM71F2	comp1_5	DGCA/MEGENA
ZDHHC23	comp1_5	DGCA/MEGENA
PUS10	comp1_5	DGCA/MEGENA
TIMP1	comp1_5	DGCA/MEGENA
SUOX	comp1_5	DGCA/MEGENA
TMEM116	comp1_5	DGCA/MEGENA
GFOD1	comp1_5	DGCA/MEGENA
SC5D	comp1_5	DGCA/MEGENA
ZNF69	comp1_5	DGCA/MEGENA
THAP8	comp1_5	DGCA/MEGENA
PTGER3	comp1_5	DGCA/MEGENA
CLN8	comp1_5	DGCA/MEGENA
SPATA20	comp1_5	DGCA/MEGENA
KIF1A	comp1_5	DGCA/MEGENA
ZNF90	comp1_5	DGCA/MEGENA
TMPPE	comp1_5	DGCA/MEGENA
IL17RB	comp1_5	DGCA/MEGENA
TRMT1	comp1_5	DGCA/MEGENA
HSDL2	comp1_5	DGCA/MEGENA
ZNF431	comp1_5	DGCA/MEGENA
NWD1	comp1_5	DGCA/MEGENA
SPDEF	comp1_5	DGCA/MEGENA
STEAP3	comp1_5	DGCA/MEGENA
SORCS1	comp1_5	DGCA/MEGENA
HES4	comp1_5	DGCA/MEGENA
NLN	comp1_5	DGCA/MEGENA
TECPR1	comp1_5	DGCA/MEGENA
DHRS1	comp1_5	DGCA/MEGENA
LOC728024	comp1_5	DGCA/MEGENA
TRIM56	comp1_5	DGCA/MEGENA
HOOK1	comp1_5	DGCA/MEGENA
HLA-DRB5	comp1_5	DGCA/MEGENA
WDYHV1	comp1_5	DGCA/MEGENA
HCN2	comp1_5	DGCA/MEGENA
LINC00999	comp1_5	DGCA/MEGENA
GTF2A1	comp1_5	DGCA/MEGENA
MAP2K4	comp1_5	DGCA/MEGENA
PLEKHG6	comp1_5	DGCA/MEGENA
ZNF843	comp1_5	DGCA/MEGENA
RBM12B-AS1	comp1_5	DGCA/MEGENA
HEXIM1	comp1_5	DGCA/MEGENA
TBX19	comp1_5	DGCA/MEGENA
PIK3C2B	comp1_5	DGCA/MEGENA
ST6GALNAC2	comp1_5	DGCA/MEGENA
FGFR4	comp1_5	DGCA/MEGENA
ZNF714	comp1_5	DGCA/MEGENA
SERINC5	comp1_5	DGCA/MEGENA
PLA2G10	comp1_5	DGCA/MEGENA
STPG1	comp1_5	DGCA/MEGENA
HLF	comp1_5	DGCA/MEGENA
MYO10	comp1_5	DGCA/MEGENA
RAB11FIP3	comp1_5	DGCA/MEGENA
SMYD3	comp1_5	DGCA/MEGENA
SYP	comp1_5	DGCA/MEGENA
IRAK2	comp1_5	DGCA/MEGENA
REPS2	comp1_5	DGCA/MEGENA
MRO	comp1_5	DGCA/MEGENA
SLC35E3	comp1_5	DGCA/MEGENA
ZNF551	comp1_5	DGCA/MEGENA
RNF152	comp1_5	DGCA/MEGENA
SNX24	comp1_5	DGCA/MEGENA
SFTPD	comp1_5	DGCA/MEGENA
POU2F1	comp1_5	DGCA/MEGENA
SLC1A4	comp1_5	DGCA/MEGENA
OTUB2	comp1_5	DGCA/MEGENA
SLC43A2	comp1_5	DGCA/MEGENA
PLEKHG5	comp1_5	DGCA/MEGENA
IQSEC3	comp1_5	DGCA/MEGENA
LAMTOR2	comp1_5	DGCA/MEGENA
KLHL32	comp1_5	DGCA/MEGENA
ZNF460	comp1_5	DGCA/MEGENA
TIRAP	comp1_5	DGCA/MEGENA
SLC35E2B	comp1_5	DGCA/MEGENA
SKIL	comp1_5	DGCA/MEGENA
ZNF524	comp1_5	DGCA/MEGENA
PLPPR3	comp1_5	DGCA/MEGENA
PPARGC1A	comp1_5	DGCA/MEGENA
TCTEX1D2	comp1_5	DGCA/MEGENA
TGM1	comp1_5	DGCA/MEGENA
KCNMB3	comp1_5	DGCA/MEGENA
NOL3	comp1_5	DGCA/MEGENA
SCGB2A1	comp1_5	DGCA/MEGENA
UCKL1-AS1	comp1_5	DGCA/MEGENA
LOC220729	comp1_5	DGCA/MEGENA
YOD1	comp1_5	DGCA/MEGENA
MKS1	comp1_5	DGCA/MEGENA
UPP1	comp1_5	DGCA/MEGENA
RGPD1	comp1_5	DGCA/MEGENA
LYG1	comp1_5	DGCA/MEGENA
SULT1A1	comp1_5	DGCA/MEGENA
MOCS1	comp1_5	DGCA/MEGENA
TRNP1	comp1_5	DGCA/MEGENA
UXT-AS1	comp1_5	DGCA/MEGENA
ZNF552	comp1_5	DGCA/MEGENA
ULBP2	comp1_5	DGCA/MEGENA
TNFRSF18	comp1_5	DGCA/MEGENA
PNMAL1	comp1_5	DGCA/MEGENA
ITPK1	comp1_5	DGCA/MEGENA
RRAGB	comp1_5	DGCA/MEGENA
NUDT7	comp1_5	DGCA/MEGENA
BATF3	comp1_5	DGCA/MEGENA
OBSCN	comp1_5	DGCA/MEGENA
SNTA1	comp1_5	DGCA/MEGENA
LRRC1	comp1_5	DGCA/MEGENA
SNHG7	comp1_5	DGCA/MEGENA
FCGR2C	comp1_5	DGCA/MEGENA
EIF3H	comp1_5	DGCA/MEGENA
TSGA10	comp1_5	DGCA/MEGENA
NLGN4X	comp1_5	DGCA/MEGENA
DNALI1	comp1_5	DGCA/MEGENA
LINC01119	comp1_5	DGCA/MEGENA
TIGD1	comp1_5	DGCA/MEGENA
ZFP28	comp1_5	DGCA/MEGENA
POLD3	comp1_5	DGCA/MEGENA
STRA13	comp1_5	DGCA/MEGENA
ZNF813	comp1_5	DGCA/MEGENA
PYCR1	comp1_5	DGCA/MEGENA
NDUFB7	comp1_5	DGCA/MEGENA
LOC728323	comp1_5	DGCA/MEGENA
JRK	comp1_5	DGCA/MEGENA
ZNF48	comp1_5	DGCA/MEGENA
PSENEN	comp1_5	DGCA/MEGENA
MMP17	comp1_5	DGCA/MEGENA
AK8	comp1_5	DGCA/MEGENA
EBPL	comp1_5	DGCA/MEGENA
ZNF717	comp1_5	DGCA/MEGENA
TBC1D3	comp1_5	DGCA/MEGENA
TMEM201	comp1_5	DGCA/MEGENA
WDR63	comp1_5	DGCA/MEGENA
VLDLR	comp1_5	DGCA/MEGENA
SLC6A1	comp1_5	DGCA/MEGENA
XPNPEP3	comp1_5	DGCA/MEGENA
LOC284441	comp1_5	DGCA/MEGENA
ZNF708	comp1_5	DGCA/MEGENA
ZNF674	comp1_5	DGCA/MEGENA
XKR9	comp1_5	DGCA/MEGENA
DNHD1	comp1_5	DGCA/MEGENA
TSPAN31	comp1_5	DGCA/MEGENA
TRPM2	comp1_5	DGCA/MEGENA
ZNF615	comp1_5	DGCA/MEGENA
ERICH1	comp1_5	DGCA/MEGENA
ZSCAN5A	comp1_5	DGCA/MEGENA
TMEM8B	comp1_5	DGCA/MEGENA
NKD1	comp1_5	DGCA/MEGENA
MEIS1	comp1_5	DGCA/MEGENA
TBC1D3C	comp1_5	DGCA/MEGENA
ZNF613	comp1_5	DGCA/MEGENA
RBM20	comp1_5	DGCA/MEGENA
RPLP0P2	comp1_5	DGCA/MEGENA
PGBD3	comp1_5	DGCA/MEGENA
TBC1D3H	comp1_5	DGCA/MEGENA
LRRC45	comp1_5	DGCA/MEGENA
PCYOX1L	comp1_5	DGCA/MEGENA
LOC642852	comp1_5	DGCA/MEGENA
EEF1A2	comp1_5	DGCA/MEGENA
ITGB3	comp1_5	DGCA/MEGENA
MTMR9	comp1_5	DGCA/MEGENA
TOR1AIP2	comp1_5	DGCA/MEGENA
SIGLEC14	comp1_5	DGCA/MEGENA
FADS3	comp1_5	DGCA/MEGENA
LTB4R	comp1_5	DGCA/MEGENA
NUDT13	comp1_5	DGCA/MEGENA
PLXNB3	comp1_5	DGCA/MEGENA
PI4KAP2	comp1_5	DGCA/MEGENA
MYH14	comp1_5	DGCA/MEGENA
ZNF846	comp1_5	DGCA/MEGENA
MGAT5	comp1_5	DGCA/MEGENA
MPND	comp1_5	DGCA/MEGENA
TMEM86B	comp1_5	DGCA/MEGENA
ZNF883	comp1_5	DGCA/MEGENA
TRIB1	comp1_5	DGCA/MEGENA
PP14571	comp1_5	DGCA/MEGENA
SDHAP1	comp1_5	DGCA/MEGENA
RAP1GAP2	comp1_5	DGCA/MEGENA
RPS28	comp1_5	DGCA/MEGENA
FAM19A5	comp1_5	DGCA/MEGENA
WFIKKN1	comp1_5	DGCA/MEGENA
SLC30A2	comp1_5	DGCA/MEGENA
PCDHA4	comp1_5	DGCA/MEGENA
C19orf66	comp1_5	DGCA/MEGENA
ZNF628	comp1_5	DGCA/MEGENA
TNFRSF25	comp1_5	DGCA/MEGENA
MACROD2	comp1_5	DGCA/MEGENA
ARHGAP25	comp1_6	DGCA/MEGENA
ITGAL	comp1_6	DGCA/MEGENA
LY9	comp1_6	DGCA/MEGENA
CYTIP	comp1_6	DGCA/MEGENA
PTPN7	comp1_6	DGCA/MEGENA
RHOH	comp1_6	DGCA/MEGENA
CD52	comp1_6	DGCA/MEGENA
SLAMF1	comp1_6	DGCA/MEGENA
PRKCB	comp1_6	DGCA/MEGENA
CD37	comp1_6	DGCA/MEGENA
IL2RG	comp1_6	DGCA/MEGENA
ADAM8	comp1_6	DGCA/MEGENA
IL16	comp1_6	DGCA/MEGENA
ACAP1	comp1_6	DGCA/MEGENA
LPXN	comp1_6	DGCA/MEGENA
BTLA	comp1_6	DGCA/MEGENA
CD48	comp1_6	DGCA/MEGENA
CD5	comp1_6	DGCA/MEGENA
FPR3	comp1_6	DGCA/MEGENA
DOCK10	comp1_6	DGCA/MEGENA
CD3E	comp1_6	DGCA/MEGENA
EVI2B	comp1_6	DGCA/MEGENA
P2RY10	comp1_6	DGCA/MEGENA
TESPA1	comp1_6	DGCA/MEGENA
IL2RB	comp1_6	DGCA/MEGENA
CD3D	comp1_6	DGCA/MEGENA
PTPRC	comp1_6	DGCA/MEGENA
CD69	comp1_6	DGCA/MEGENA
ITK	comp1_6	DGCA/MEGENA
ARHGAP9	comp1_6	DGCA/MEGENA
LCK	comp1_6	DGCA/MEGENA
CD3G	comp1_6	DGCA/MEGENA
MYO1G	comp1_6	DGCA/MEGENA
AKNA	comp1_6	DGCA/MEGENA
CD53	comp1_6	DGCA/MEGENA
CD22	comp1_6	DGCA/MEGENA
SLC25A53	comp1_6	DGCA/MEGENA
FAM78A	comp1_6	DGCA/MEGENA
C1orf186	comp1_6	DGCA/MEGENA
FYB	comp1_6	DGCA/MEGENA
SASH3	comp1_6	DGCA/MEGENA
JAML	comp1_6	DGCA/MEGENA
CSF1	comp1_6	DGCA/MEGENA
RASAL3	comp1_6	DGCA/MEGENA
CD96	comp1_6	DGCA/MEGENA
JADE2	comp1_6	DGCA/MEGENA
DOK2	comp1_6	DGCA/MEGENA
DRAM1	comp1_6	DGCA/MEGENA
CD40LG	comp1_6	DGCA/MEGENA
SELPLG	comp1_6	DGCA/MEGENA
HSH2D	comp1_6	DGCA/MEGENA
PCED1B-AS1	comp1_6	DGCA/MEGENA
NCKAP1L	comp1_6	DGCA/MEGENA
JAK3	comp1_6	DGCA/MEGENA
NAGS	comp1_6	DGCA/MEGENA
CD27	comp1_6	DGCA/MEGENA
LCP2	comp1_6	DGCA/MEGENA
CD2	comp1_6	DGCA/MEGENA
CD74	comp1_6	DGCA/MEGENA
LTA	comp1_6	DGCA/MEGENA
CD6	comp1_6	DGCA/MEGENA
PTPRCAP	comp1_6	DGCA/MEGENA
CD7	comp1_6	DGCA/MEGENA
RIPK3	comp1_6	DGCA/MEGENA
IL2RA	comp1_6	DGCA/MEGENA
HAVCR2	comp1_6	DGCA/MEGENA
IL10RA	comp1_6	DGCA/MEGENA
ARHGAP26	comp1_6	DGCA/MEGENA
BIN2	comp1_6	DGCA/MEGENA
CSF2RB	comp1_6	DGCA/MEGENA
RAC2	comp1_6	DGCA/MEGENA
GBP1	comp1_6	DGCA/MEGENA
C16orf54	comp1_6	DGCA/MEGENA
SLAMF6	comp1_6	DGCA/MEGENA
CCR6	comp1_6	DGCA/MEGENA
DOCK2	comp1_6	DGCA/MEGENA
KLHL6	comp1_6	DGCA/MEGENA
ITGB7	comp1_6	DGCA/MEGENA
PLEK	comp1_6	DGCA/MEGENA
IL12RB1	comp1_6	DGCA/MEGENA
GPR174	comp1_6	DGCA/MEGENA
DOCK8	comp1_6	DGCA/MEGENA
ICAM1	comp1_6	DGCA/MEGENA
EVI2A	comp1_6	DGCA/MEGENA
RAB37	comp1_6	DGCA/MEGENA
GVINP1	comp1_6	DGCA/MEGENA
ANXA6	comp1_6	DGCA/MEGENA
LILRB1	comp1_6	DGCA/MEGENA
IKZF1	comp1_6	DGCA/MEGENA
KLRB1	comp1_6	DGCA/MEGENA
GPR84	comp1_6	DGCA/MEGENA
LYZ	comp1_6	DGCA/MEGENA
HLA-DRA	comp1_6	DGCA/MEGENA
C5AR2	comp1_6	DGCA/MEGENA
STX11	comp1_6	DGCA/MEGENA
CXCR2P1	comp1_6	DGCA/MEGENA
FBP1	comp1_6	DGCA/MEGENA
NAPSB	comp1_6	DGCA/MEGENA
STAP1	comp1_6	DGCA/MEGENA
IL4I1	comp1_6	DGCA/MEGENA
GAB3	comp1_6	DGCA/MEGENA
CLEC10A	comp1_6	DGCA/MEGENA
CCR2	comp1_6	DGCA/MEGENA
DOK1	comp1_6	DGCA/MEGENA
SCML4	comp1_6	DGCA/MEGENA
PIK3R5	comp1_6	DGCA/MEGENA
CXCR3	comp1_6	DGCA/MEGENA
FAM151B	comp1_6	DGCA/MEGENA
CORO1A	comp1_6	DGCA/MEGENA
CARD11	comp1_6	DGCA/MEGENA
PROB1	comp1_6	DGCA/MEGENA
CYBB	comp1_6	DGCA/MEGENA
B2M	comp1_6	DGCA/MEGENA
GIMAP1	comp1_6	DGCA/MEGENA
KLHL5	comp1_6	DGCA/MEGENA
HLA-C	comp1_6	DGCA/MEGENA
CIITA	comp1_6	DGCA/MEGENA
NUGGC	comp1_6	DGCA/MEGENA
PTGER2	comp1_6	DGCA/MEGENA
LACTB	comp1_6	DGCA/MEGENA
IRF8	comp1_6	DGCA/MEGENA
FCMR	comp1_6	DGCA/MEGENA
CCR5	comp1_6	DGCA/MEGENA
GZMM	comp1_6	DGCA/MEGENA
EOMES	comp1_6	DGCA/MEGENA
CNTD1	comp1_6	DGCA/MEGENA
CCDC69	comp1_6	DGCA/MEGENA
GIMAP5	comp1_6	DGCA/MEGENA
CYSLTR1	comp1_6	DGCA/MEGENA
PYHIN1	comp1_6	DGCA/MEGENA
GBP5	comp1_6	DGCA/MEGENA
CEP120	comp1_6	DGCA/MEGENA
CXCL10	comp1_6	DGCA/MEGENA
LILRB4	comp1_6	DGCA/MEGENA
GIMAP6	comp1_6	DGCA/MEGENA
CMKLR1	comp1_6	DGCA/MEGENA
FGD2	comp1_6	DGCA/MEGENA
C5orf56	comp1_6	DGCA/MEGENA
CD244	comp1_6	DGCA/MEGENA
CD163	comp1_6	DGCA/MEGENA
SPOCK2	comp1_6	DGCA/MEGENA
C2	comp1_6	DGCA/MEGENA
SLA2	comp1_6	DGCA/MEGENA
KLHDC7B	comp1_6	DGCA/MEGENA
CCL5	comp1_6	DGCA/MEGENA
ACOT9	comp1_6	DGCA/MEGENA
CXCR6	comp1_6	DGCA/MEGENA
LCP1	comp1_6	DGCA/MEGENA
IL1RL1	comp1_6	DGCA/MEGENA
COTL1	comp1_6	DGCA/MEGENA
ADGRE5	comp1_6	DGCA/MEGENA
ARHGAP30	comp1_6	DGCA/MEGENA
PLCL2	comp1_6	DGCA/MEGENA
LTB	comp1_6	DGCA/MEGENA
AQP11	comp1_6	DGCA/MEGENA
DCANP1	comp1_6	DGCA/MEGENA
CFAP53	comp1_6	DGCA/MEGENA
CD28	comp1_6	DGCA/MEGENA
EFNA3	comp1_6	DGCA/MEGENA
KLRD1	comp1_6	DGCA/MEGENA
LILRB2	comp1_6	DGCA/MEGENA
APOL3	comp1_6	DGCA/MEGENA
ARHGAP15	comp1_6	DGCA/MEGENA
PLA2G2D	comp1_6	DGCA/MEGENA
IRF1	comp1_6	DGCA/MEGENA
CXorf21	comp1_6	DGCA/MEGENA
C11orf21	comp1_6	DGCA/MEGENA
TMEM74B	comp1_6	DGCA/MEGENA
APOL6	comp1_6	DGCA/MEGENA
ICOS	comp1_6	DGCA/MEGENA
CD84	comp1_6	DGCA/MEGENA
LAT2	comp1_6	DGCA/MEGENA
AUH	comp1_6	DGCA/MEGENA
CRTAM	comp1_6	DGCA/MEGENA
HLA-F	comp1_6	DGCA/MEGENA
SLC35F3	comp1_6	DGCA/MEGENA
CHAD	comp1_6	DGCA/MEGENA
MPEG1	comp1_6	DGCA/MEGENA
ADGRG5	comp1_6	DGCA/MEGENA
FAM65B	comp1_6	DGCA/MEGENA
CFB	comp1_6	DGCA/MEGENA
CCR4	comp1_6	DGCA/MEGENA
CTSL	comp1_6	DGCA/MEGENA
ADAMDEC1	comp1_6	DGCA/MEGENA
MR1	comp1_6	DGCA/MEGENA
CD300A	comp1_6	DGCA/MEGENA
GCSAM	comp1_6	DGCA/MEGENA
FGL2	comp1_6	DGCA/MEGENA
FGD3	comp1_6	DGCA/MEGENA
PREX1	comp1_6	DGCA/MEGENA
PRR4	comp1_6	DGCA/MEGENA
CH25H	comp1_6	DGCA/MEGENA
IDO1	comp1_6	DGCA/MEGENA
CD8A	comp1_6	DGCA/MEGENA
BTK	comp1_6	DGCA/MEGENA
GZMK	comp1_6	DGCA/MEGENA
TMEM98	comp1_6	DGCA/MEGENA
CCL19	comp1_6	DGCA/MEGENA
CD80	comp1_6	DGCA/MEGENA
DHRS9	comp1_6	DGCA/MEGENA
IL7R	comp1_6	DGCA/MEGENA
GBP1P1	comp1_6	DGCA/MEGENA
CHIT1	comp1_6	DGCA/MEGENA
HCK	comp1_6	DGCA/MEGENA
CD274	comp1_6	DGCA/MEGENA
HLA-B	comp1_6	DGCA/MEGENA
AGAP2	comp1_6	DGCA/MEGENA
COL2A1	comp1_6	DGCA/MEGENA
MTERF2	comp1_6	DGCA/MEGENA
CLEC7A	comp1_6	DGCA/MEGENA
LAMB3	comp1_6	DGCA/MEGENA
FCRLA	comp1_6	DGCA/MEGENA
CD38	comp1_6	DGCA/MEGENA
C15orf48	comp1_6	DGCA/MEGENA
CPEB2	comp1_6	DGCA/MEGENA
EMB	comp1_6	DGCA/MEGENA
FCRL3	comp1_6	DGCA/MEGENA
CTLA4	comp1_6	DGCA/MEGENA
FMNL1	comp1_6	DGCA/MEGENA
ENTPD2	comp1_6	DGCA/MEGENA
IL1RAP	comp1_6	DGCA/MEGENA
LRRC25	comp1_6	DGCA/MEGENA
BANK1	comp1_6	DGCA/MEGENA
ACYP2	comp1_6	DGCA/MEGENA
MUC1	comp1_6	DGCA/MEGENA
TNFRSF21	comp1_6	DGCA/MEGENA
IL21R	comp1_6	DGCA/MEGENA
FCGR2B	comp1_6	DGCA/MEGENA
LRRK2	comp1_6	DGCA/MEGENA
ACSL5	comp1_6	DGCA/MEGENA
FBXO17	comp1_6	DGCA/MEGENA
TNFRSF10A	comp1_6	DGCA/MEGENA
ABCA4	comp1_6	DGCA/MEGENA
LAG3	comp1_6	DGCA/MEGENA
TAGAP	comp1_6	DGCA/MEGENA
CTC1	comp1_6	DGCA/MEGENA
CSRP1	comp1_6	DGCA/MEGENA
ADAM9	comp1_6	DGCA/MEGENA
BNIP3	comp1_6	DGCA/MEGENA
LAT	comp1_6	DGCA/MEGENA
GIMAP7	comp1_6	DGCA/MEGENA
IL15	comp1_6	DGCA/MEGENA
PARP15	comp1_6	DGCA/MEGENA
GPSM3	comp1_6	DGCA/MEGENA
ERBB3	comp1_6	DGCA/MEGENA
ELL2	comp1_6	DGCA/MEGENA
SGK223	comp1_6	DGCA/MEGENA
CRHBP	comp1_6	DGCA/MEGENA
CREBRF	comp1_6	DGCA/MEGENA
WEE2-AS1	comp1_6	DGCA/MEGENA
KLRK1	comp1_6	DGCA/MEGENA
LOC143666	comp1_6	DGCA/MEGENA
TNFSF8	comp1_6	DGCA/MEGENA
CLEC12A	comp1_6	DGCA/MEGENA
SIGLEC1	comp1_6	DGCA/MEGENA
FASLG	comp1_6	DGCA/MEGENA
HCST	comp1_6	DGCA/MEGENA
DHCR7	comp1_6	DGCA/MEGENA
PPFIA4	comp1_6	DGCA/MEGENA
FGR	comp1_6	DGCA/MEGENA
SH3TC1	comp1_6	DGCA/MEGENA
CD180	comp1_6	DGCA/MEGENA
IL18RAP	comp1_6	DGCA/MEGENA
DENND2D	comp1_6	DGCA/MEGENA
LINC00324	comp1_6	DGCA/MEGENA
CLPSL2	comp1_6	DGCA/MEGENA
ADGRE1	comp1_6	DGCA/MEGENA
KLLN	comp1_6	DGCA/MEGENA
ADORA3	comp1_6	DGCA/MEGENA
FUT7	comp1_6	DGCA/MEGENA
PDE6G	comp1_6	DGCA/MEGENA
RSPH3	comp1_6	DGCA/MEGENA
C1GALT1	comp1_6	DGCA/MEGENA
MIAT	comp1_6	DGCA/MEGENA
CLECL1	comp1_6	DGCA/MEGENA
CST7	comp1_6	DGCA/MEGENA
KCNAB2	comp1_6	DGCA/MEGENA
DBI	comp1_6	DGCA/MEGENA
ABCC3	comp1_6	DGCA/MEGENA
FGGY	comp1_6	DGCA/MEGENA
CECR2	comp1_6	DGCA/MEGENA
EFS	comp1_6	DGCA/MEGENA
SIK3	comp1_6	DGCA/MEGENA
C17orf100	comp1_6	DGCA/MEGENA
CD101	comp1_6	DGCA/MEGENA
PLD4	comp1_6	DGCA/MEGENA
EPSTI1	comp1_6	DGCA/MEGENA
OSMR	comp1_6	DGCA/MEGENA
APOBEC3G	comp1_6	DGCA/MEGENA
NFAM1	comp1_6	DGCA/MEGENA
HMHA1	comp1_6	DGCA/MEGENA
ITGA4	comp1_6	DGCA/MEGENA
CXCL1	comp1_6	DGCA/MEGENA
CXCL11	comp1_6	DGCA/MEGENA
CRABP2	comp1_6	DGCA/MEGENA
CD79B	comp1_6	DGCA/MEGENA
GRAMD2	comp1_6	DGCA/MEGENA
HPSE	comp1_6	DGCA/MEGENA
LILRA4	comp1_6	DGCA/MEGENA
MAP4K1	comp1_6	DGCA/MEGENA
ANOS1	comp1_6	DGCA/MEGENA
NKG7	comp1_6	DGCA/MEGENA
HK3	comp1_6	DGCA/MEGENA
CLEC4E	comp1_6	DGCA/MEGENA
LILRB5	comp1_6	DGCA/MEGENA
MRPL21	comp1_6	DGCA/MEGENA
HLA-DQA1	comp1_6	DGCA/MEGENA
AIM2	comp1_6	DGCA/MEGENA
BNIPL	comp1_6	DGCA/MEGENA
DOCK5	comp1_6	DGCA/MEGENA
IGSF6	comp1_6	DGCA/MEGENA
METTL18	comp1_6	DGCA/MEGENA
ARHGEF3	comp1_6	DGCA/MEGENA
CD226	comp1_6	DGCA/MEGENA
LAP3	comp1_6	DGCA/MEGENA
PDCD1	comp1_6	DGCA/MEGENA
CXCR5	comp1_6	DGCA/MEGENA
LMO3	comp1_6	DGCA/MEGENA
CD163L1	comp1_6	DGCA/MEGENA
HSPBP1	comp1_6	DGCA/MEGENA
KCNN4	comp1_6	DGCA/MEGENA
ATP2B4	comp1_6	DGCA/MEGENA
BATF	comp1_6	DGCA/MEGENA
NAB2	comp1_6	DGCA/MEGENA
GHDC	comp1_6	DGCA/MEGENA
CACNA2D4	comp1_6	DGCA/MEGENA
CD209	comp1_6	DGCA/MEGENA
HLA-A	comp1_6	DGCA/MEGENA
GZMB	comp1_6	DGCA/MEGENA
LIMD2	comp1_6	DGCA/MEGENA
IFIH1	comp1_6	DGCA/MEGENA
APOBEC3D	comp1_6	DGCA/MEGENA
HLA-H	comp1_6	DGCA/MEGENA
GLCE	comp1_6	DGCA/MEGENA
HLA-DPA1	comp1_6	DGCA/MEGENA
MNS1	comp1_6	DGCA/MEGENA
GBP4	comp1_6	DGCA/MEGENA
NTRK2	comp1_6	DGCA/MEGENA
SEPT1	comp1_6	DGCA/MEGENA
RASL11A	comp1_6	DGCA/MEGENA
FICD	comp1_6	DGCA/MEGENA
C3orf52	comp1_6	DGCA/MEGENA
CCR8	comp1_6	DGCA/MEGENA
SCIMP	comp1_6	DGCA/MEGENA
PISD	comp1_6	DGCA/MEGENA
C1orf53	comp1_6	DGCA/MEGENA
CC2D2A	comp1_6	DGCA/MEGENA
CP	comp1_6	DGCA/MEGENA
DAPP1	comp1_6	DGCA/MEGENA
LILRA5	comp1_6	DGCA/MEGENA
APOBR	comp1_6	DGCA/MEGENA
FAM228B	comp1_6	DGCA/MEGENA
TBX21	comp1_6	DGCA/MEGENA
DMXL1	comp1_6	DGCA/MEGENA
CCR7	comp1_6	DGCA/MEGENA
KCNJ11	comp1_6	DGCA/MEGENA
RAB4B	comp1_6	DGCA/MEGENA
PLEKHA2	comp1_6	DGCA/MEGENA
IL7	comp1_6	DGCA/MEGENA
PSTPIP1	comp1_6	DGCA/MEGENA
ADAM10	comp1_6	DGCA/MEGENA
FAM105A	comp1_6	DGCA/MEGENA
BTN3A3	comp1_6	DGCA/MEGENA
EBI3	comp1_6	DGCA/MEGENA
SNAI3	comp1_6	DGCA/MEGENA
ADAM28	comp1_6	DGCA/MEGENA
GPR18	comp1_6	DGCA/MEGENA
PLAC8	comp1_6	DGCA/MEGENA
RBP5	comp1_6	DGCA/MEGENA
CD300C	comp1_6	DGCA/MEGENA
AIM1	comp1_6	DGCA/MEGENA
BAHCC1	comp1_6	DGCA/MEGENA
DNAJC19	comp1_6	DGCA/MEGENA
SRD5A1	comp1_6	DGCA/MEGENA
MS4A1	comp1_6	DGCA/MEGENA
CECR1	comp1_6	DGCA/MEGENA
BTD	comp1_6	DGCA/MEGENA
GALNT7	comp1_6	DGCA/MEGENA
CDV3	comp1_6	DGCA/MEGENA
GRAMD1B	comp1_6	DGCA/MEGENA
LILRB3	comp1_6	DGCA/MEGENA
ADGRA3	comp1_6	DGCA/MEGENA
LTF	comp1_6	DGCA/MEGENA
BTG2	comp1_6	DGCA/MEGENA
MNDA	comp1_6	DGCA/MEGENA
CDC42EP3	comp1_6	DGCA/MEGENA
CNIH2	comp1_6	DGCA/MEGENA
RAB19	comp1_6	DGCA/MEGENA
PRDM11	comp1_6	DGCA/MEGENA
MIR155HG	comp1_6	DGCA/MEGENA
SPAG1	comp1_6	DGCA/MEGENA
DNAH14	comp1_6	DGCA/MEGENA
PTPN22	comp1_6	DGCA/MEGENA
INPP1	comp1_6	DGCA/MEGENA
GPRIN3	comp1_6	DGCA/MEGENA
MRC1	comp1_6	DGCA/MEGENA
DENND1C	comp1_6	DGCA/MEGENA
SOX13	comp1_6	DGCA/MEGENA
PDCD1LG2	comp1_6	DGCA/MEGENA
TESC	comp1_6	DGCA/MEGENA
TSACC	comp1_6	DGCA/MEGENA
FAM46B	comp1_6	DGCA/MEGENA
SLC22A18AS	comp1_6	DGCA/MEGENA
LY75	comp1_6	DGCA/MEGENA
ASPHD2	comp1_6	DGCA/MEGENA
AURKB	comp1_6	DGCA/MEGENA
ZNF671	comp1_6	DGCA/MEGENA
KIF9	comp1_6	DGCA/MEGENA
FLT3	comp1_6	DGCA/MEGENA
HVCN1	comp1_6	DGCA/MEGENA
TLE2	comp1_6	DGCA/MEGENA
RAI14	comp1_6	DGCA/MEGENA
ARID5B	comp1_6	DGCA/MEGENA
SYNJ2	comp1_6	DGCA/MEGENA
GNLY	comp1_6	DGCA/MEGENA
GSTZ1	comp1_6	DGCA/MEGENA
TCIRG1	comp1_6	DGCA/MEGENA
GRB10	comp1_6	DGCA/MEGENA
GIMAP2	comp1_6	DGCA/MEGENA
FCRL6	comp1_6	DGCA/MEGENA
NUPR2	comp1_6	DGCA/MEGENA
PAPLN	comp1_6	DGCA/MEGENA
CGREF1	comp1_6	DGCA/MEGENA
NCF1	comp1_6	DGCA/MEGENA
ATP2A3	comp1_6	DGCA/MEGENA
HGSNAT	comp1_6	DGCA/MEGENA
GPR137C	comp1_6	DGCA/MEGENA
SNRPGP15	comp1_6	DGCA/MEGENA
LIME1	comp1_6	DGCA/MEGENA
ADAP1	comp1_6	DGCA/MEGENA
KCNIP3	comp1_6	DGCA/MEGENA
CXCL9	comp1_6	DGCA/MEGENA
CCL22	comp1_6	DGCA/MEGENA
NENF	comp1_6	DGCA/MEGENA
CNNM1	comp1_6	DGCA/MEGENA
HYOU1	comp1_6	DGCA/MEGENA
CARD16	comp1_6	DGCA/MEGENA
GZMH	comp1_6	DGCA/MEGENA
CNKSR1	comp1_6	DGCA/MEGENA
PIAS3	comp1_6	DGCA/MEGENA
FLT3LG	comp1_6	DGCA/MEGENA
GRIP2	comp1_6	DGCA/MEGENA
P2RY13	comp1_6	DGCA/MEGENA
DNAH5	comp1_6	DGCA/MEGENA
CAMK4	comp1_6	DGCA/MEGENA
ALG11	comp1_6	DGCA/MEGENA
ORAOV1	comp1_6	DGCA/MEGENA
ANKRD44	comp1_6	DGCA/MEGENA
CNTFR	comp1_6	DGCA/MEGENA
FCN1	comp1_6	DGCA/MEGENA
SAXO2	comp1_6	DGCA/MEGENA
LRRC4	comp1_6	DGCA/MEGENA
AMZ1	comp1_6	DGCA/MEGENA
TSPYL4	comp1_6	DGCA/MEGENA
GNAS	comp1_6	DGCA/MEGENA
C17orf96	comp1_6	DGCA/MEGENA
RAD51C	comp1_6	DGCA/MEGENA
FCGR1A	comp1_6	DGCA/MEGENA
APOBEC3C	comp1_6	DGCA/MEGENA
MORC2-AS1	comp1_6	DGCA/MEGENA
LRRC2	comp1_6	DGCA/MEGENA
HCP5	comp1_6	DGCA/MEGENA
GPR132	comp1_6	DGCA/MEGENA
CAMP	comp1_6	DGCA/MEGENA
SIGLEC6	comp1_6	DGCA/MEGENA
ISG15	comp1_6	DGCA/MEGENA
FAM89B	comp1_6	DGCA/MEGENA
SNRPG	comp1_6	DGCA/MEGENA
CD1E	comp1_6	DGCA/MEGENA
CGRRF1	comp1_6	DGCA/MEGENA
ADCK1	comp1_6	DGCA/MEGENA
ABHD2	comp1_6	DGCA/MEGENA
MAT1A	comp1_6	DGCA/MEGENA
LILRA6	comp1_6	DGCA/MEGENA
FAM195B	comp1_6	DGCA/MEGENA
IL10	comp1_6	DGCA/MEGENA
IL18BP	comp1_6	DGCA/MEGENA
NLGN3	comp1_6	DGCA/MEGENA
OASL	comp1_6	DGCA/MEGENA
KLC2	comp1_6	DGCA/MEGENA
AGPS	comp1_6	DGCA/MEGENA
PLEKHA8P1	comp1_6	DGCA/MEGENA
OAS1	comp1_6	DGCA/MEGENA
MS4A2	comp1_6	DGCA/MEGENA
CLEC2D	comp1_6	DGCA/MEGENA
PGM1	comp1_6	DGCA/MEGENA
CDYL2	comp1_6	DGCA/MEGENA
JUNB	comp1_6	DGCA/MEGENA
BTN3A1	comp1_6	DGCA/MEGENA
PPIP5K1	comp1_6	DGCA/MEGENA
ARSK	comp1_6	DGCA/MEGENA
DPP7	comp1_6	DGCA/MEGENA
LAD1	comp1_6	DGCA/MEGENA
CNTN2	comp1_6	DGCA/MEGENA
CCL4	comp1_6	DGCA/MEGENA
FXN	comp1_6	DGCA/MEGENA
FTH1P3	comp1_6	DGCA/MEGENA
AFAP1L2	comp1_6	DGCA/MEGENA
KCTD3	comp1_6	DGCA/MEGENA
TEX14	comp1_6	DGCA/MEGENA
DENND4A	comp1_6	DGCA/MEGENA
CNFN	comp1_6	DGCA/MEGENA
APOBEC3H	comp1_6	DGCA/MEGENA
SOGA1	comp1_6	DGCA/MEGENA
ADRBK2	comp1_6	DGCA/MEGENA
SIGLEC17P	comp1_6	DGCA/MEGENA
LRRC16B	comp1_6	DGCA/MEGENA
UBALD2	comp1_6	DGCA/MEGENA
OVOL2	comp1_6	DGCA/MEGENA
BFSP1	comp1_6	DGCA/MEGENA
HHEX	comp1_6	DGCA/MEGENA
ARHGEF33	comp1_6	DGCA/MEGENA
HIP1R	comp1_6	DGCA/MEGENA
TSEN15	comp1_6	DGCA/MEGENA
SLC18A2	comp1_6	DGCA/MEGENA
GLUL	comp1_6	DGCA/MEGENA
LOC606724	comp1_6	DGCA/MEGENA
ENHO	comp1_6	DGCA/MEGENA
DUS4L	comp1_6	DGCA/MEGENA
CBR1	comp1_6	DGCA/MEGENA
FAM179B	comp1_6	DGCA/MEGENA
NR3C1	comp1_6	DGCA/MEGENA
IFIT1	comp1_6	DGCA/MEGENA
CXorf57	comp1_6	DGCA/MEGENA
RPS6KB1	comp1_6	DGCA/MEGENA
LINC01465	comp1_6	DGCA/MEGENA
LGALS3BP	comp1_6	DGCA/MEGENA
ASTN2	comp1_6	DGCA/MEGENA
CA5B	comp1_6	DGCA/MEGENA
CCL8	comp1_6	DGCA/MEGENA
PXYLP1	comp1_6	DGCA/MEGENA
DHRS12	comp1_6	DGCA/MEGENA
ADIRF	comp1_6	DGCA/MEGENA
FAM162A	comp1_6	DGCA/MEGENA
HSD3B7	comp1_6	DGCA/MEGENA
FRG1BP	comp1_6	DGCA/MEGENA
KIAA1551	comp1_6	DGCA/MEGENA
CD44	comp1_6	DGCA/MEGENA
IL9R	comp1_6	DGCA/MEGENA
UQCC3	comp1_6	DGCA/MEGENA
ACTRT3	comp1_6	DGCA/MEGENA
DTX3	comp1_6	DGCA/MEGENA
NCF1C	comp1_6	DGCA/MEGENA
GBP6	comp1_6	DGCA/MEGENA
FAM26F	comp1_6	DGCA/MEGENA
ABLIM2	comp1_6	DGCA/MEGENA
IFIT3	comp1_6	DGCA/MEGENA
ARVCF	comp1_6	DGCA/MEGENA
CMPK2	comp1_6	DGCA/MEGENA
LINC00998	comp1_6	DGCA/MEGENA
RASGRP2	comp1_6	DGCA/MEGENA
CACNB1	comp1_6	DGCA/MEGENA
PARP3	comp1_6	DGCA/MEGENA
B3GALT5-AS1	comp1_6	DGCA/MEGENA
ACP6	comp1_6	DGCA/MEGENA
CCDC117	comp1_6	DGCA/MEGENA
L3HYPDH	comp1_6	DGCA/MEGENA
NAIP	comp1_6	DGCA/MEGENA
TRIM44	comp1_6	DGCA/MEGENA
PARP9	comp1_6	DGCA/MEGENA
CPA3	comp1_6	DGCA/MEGENA
ANAPC15	comp1_6	DGCA/MEGENA
AMIGO3	comp1_6	DGCA/MEGENA
FLJ42627	comp1_6	DGCA/MEGENA
PARP12	comp1_6	DGCA/MEGENA
LNX2	comp1_6	DGCA/MEGENA
P2RY1	comp1_6	DGCA/MEGENA
PRTG	comp1_6	DGCA/MEGENA
PARP14	comp1_6	DGCA/MEGENA
HELZ2	comp1_6	DGCA/MEGENA
ANKRD34A	comp1_6	DGCA/MEGENA
RASA1	comp1_6	DGCA/MEGENA
TMEM241	comp1_6	DGCA/MEGENA
MX1	comp1_6	DGCA/MEGENA
GFI1	comp1_6	DGCA/MEGENA
SLC35A3	comp1_6	DGCA/MEGENA
CADM1	comp1_6	DGCA/MEGENA
ILF3-AS1	comp1_6	DGCA/MEGENA
IFI44L	comp1_6	DGCA/MEGENA
EPHB4	comp1_6	DGCA/MEGENA
SIGLEC5	comp1_6	DGCA/MEGENA
C19orf35	comp1_6	DGCA/MEGENA
AMDHD1	comp1_6	DGCA/MEGENA
CEP250	comp1_6	DGCA/MEGENA
MB21D2	comp1_6	DGCA/MEGENA
OAS2	comp1_6	DGCA/MEGENA
TCEAL1	comp1_6	DGCA/MEGENA
GPATCH2L	comp1_6	DGCA/MEGENA
HSP90AB2P	comp1_6	DGCA/MEGENA
STAG3	comp1_6	DGCA/MEGENA
FOXP3	comp1_6	DGCA/MEGENA
TMEM243	comp1_6	DGCA/MEGENA
TNS3	comp1_6	DGCA/MEGENA
BEST1	comp1_6	DGCA/MEGENA
RAMP2	comp1_6	DGCA/MEGENA
CCNC	comp1_6	DGCA/MEGENA
SPRED2	comp1_6	DGCA/MEGENA
ARHGAP4	comp1_6	DGCA/MEGENA
NLRC3	comp1_6	DGCA/MEGENA
PLD1	comp1_6	DGCA/MEGENA
WNT3	comp1_6	DGCA/MEGENA
FBXO48	comp1_6	DGCA/MEGENA
ARHGAP5	comp1_6	DGCA/MEGENA
CCDC141	comp1_6	DGCA/MEGENA
TVP23A	comp1_6	DGCA/MEGENA
ITPR1	comp1_6	DGCA/MEGENA
HIST1H3E	comp1_6	DGCA/MEGENA
DTX3L	comp1_6	DGCA/MEGENA
SELL	comp1_6	DGCA/MEGENA
CECR5	comp1_6	DGCA/MEGENA
TDRP	comp1_6	DGCA/MEGENA
TCEAL3	comp1_6	DGCA/MEGENA
OXTR	comp1_6	DGCA/MEGENA
CXCL13	comp1_6	DGCA/MEGENA
ATP8B4	comp1_6	DGCA/MEGENA
CHRNA6	comp1_6	DGCA/MEGENA
C15orf41	comp1_6	DGCA/MEGENA
HSD11B2	comp1_6	DGCA/MEGENA
TMEM52B	comp1_6	DGCA/MEGENA
AMZ2P1	comp1_6	DGCA/MEGENA
PRAME	comp1_6	DGCA/MEGENA
B3GALT5	comp1_6	DGCA/MEGENA
GALM	comp1_6	DGCA/MEGENA
RAB27A	comp1_6	DGCA/MEGENA
C22orf29	comp1_6	DGCA/MEGENA
CHRNA5	comp1_6	DGCA/MEGENA
P2RX5	comp1_6	DGCA/MEGENA
C1orf228	comp1_6	DGCA/MEGENA
CAMK1	comp1_6	DGCA/MEGENA
PRR15	comp1_6	DGCA/MEGENA
KIZ	comp1_6	DGCA/MEGENA
RGL4	comp1_6	DGCA/MEGENA
HOXC6	comp1_6	DGCA/MEGENA
KRT10	comp1_6	DGCA/MEGENA
IGFLR1	comp1_6	DGCA/MEGENA
CCSER1	comp1_6	DGCA/MEGENA
SLC25A4	comp1_6	DGCA/MEGENA
TBPL1	comp1_6	DGCA/MEGENA
HMGA1	comp1_6	DGCA/MEGENA
SAMD9L	comp1_6	DGCA/MEGENA
LILRA2	comp1_6	DGCA/MEGENA
SLC45A3	comp1_6	DGCA/MEGENA
IL3RA	comp1_6	DGCA/MEGENA
PATL2	comp1_6	DGCA/MEGENA
LOC729603	comp1_6	DGCA/MEGENA
AURKC	comp1_6	DGCA/MEGENA
ICAM3	comp1_6	DGCA/MEGENA
MED24	comp1_6	DGCA/MEGENA
SEL1L3	comp1_6	DGCA/MEGENA
ELK4	comp1_6	DGCA/MEGENA
GNAQ	comp1_6	DGCA/MEGENA
CERS4	comp1_6	DGCA/MEGENA
FAM58A	comp1_6	DGCA/MEGENA
MAN1A1	comp1_6	DGCA/MEGENA
LTBP3	comp1_6	DGCA/MEGENA
FN3KRP	comp1_6	DGCA/MEGENA
KIF3A	comp1_6	DGCA/MEGENA
SKAP1	comp1_6	DGCA/MEGENA
HPGD	comp1_6	DGCA/MEGENA
KRBA1	comp1_6	DGCA/MEGENA
PSME1	comp1_6	DGCA/MEGENA
NDUFA3	comp1_6	DGCA/MEGENA
POU6F1	comp1_6	DGCA/MEGENA
SPN	comp1_6	DGCA/MEGENA
UBASH3A	comp1_6	DGCA/MEGENA
TMEM156	comp1_6	DGCA/MEGENA
WDFY4	comp1_6	DGCA/MEGENA
STAT4	comp1_6	DGCA/MEGENA
TRAF3IP3	comp1_6	DGCA/MEGENA
SP140	comp1_6	DGCA/MEGENA
TPSAB1	comp1_6	DGCA/MEGENA
SLAMF8	comp1_6	DGCA/MEGENA
TNFAIP8	comp1_6	DGCA/MEGENA
RAB20	comp1_6	DGCA/MEGENA
TAP1	comp1_6	DGCA/MEGENA
TLR8	comp1_6	DGCA/MEGENA
TBC1D10C	comp1_6	DGCA/MEGENA
ZBP1	comp1_6	DGCA/MEGENA
TMC8	comp1_6	DGCA/MEGENA
TNFRSF9	comp1_6	DGCA/MEGENA
THEMIS	comp1_6	DGCA/MEGENA
TAP2	comp1_6	DGCA/MEGENA
S1PR4	comp1_6	DGCA/MEGENA
ZNF831	comp1_6	DGCA/MEGENA
ST6GALNAC5	comp1_6	DGCA/MEGENA
SNX20	comp1_6	DGCA/MEGENA
TYMP	comp1_6	DGCA/MEGENA
WAS	comp1_6	DGCA/MEGENA
TPSB2	comp1_6	DGCA/MEGENA
SAMSN1	comp1_6	DGCA/MEGENA
SIRPG	comp1_6	DGCA/MEGENA
TTC16	comp1_6	DGCA/MEGENA
SAMD3	comp1_6	DGCA/MEGENA
PSMB9	comp1_6	DGCA/MEGENA
S1PR2	comp1_6	DGCA/MEGENA
TFEC	comp1_6	DGCA/MEGENA
WARS	comp1_6	DGCA/MEGENA
SERPINA1	comp1_6	DGCA/MEGENA
TNFSF13B	comp1_6	DGCA/MEGENA
UBD	comp1_6	DGCA/MEGENA
SLC9A9	comp1_6	DGCA/MEGENA
WNT9A	comp1_6	DGCA/MEGENA
TCTN1	comp1_6	DGCA/MEGENA
TRPV2	comp1_6	DGCA/MEGENA
RNASE6	comp1_6	DGCA/MEGENA
TRAT1	comp1_6	DGCA/MEGENA
ZAP70	comp1_6	DGCA/MEGENA
SOD2	comp1_6	DGCA/MEGENA
LGALS9C	comp1_6	DGCA/MEGENA
SAMHD1	comp1_6	DGCA/MEGENA
SLC8A1	comp1_6	DGCA/MEGENA
PILRA	comp1_6	DGCA/MEGENA
TCN1	comp1_6	DGCA/MEGENA
ZNF821	comp1_6	DGCA/MEGENA
ZNF491	comp1_6	DGCA/MEGENA
ZNRF1	comp1_6	DGCA/MEGENA
VAV1	comp1_6	DGCA/MEGENA
SLC2A6	comp1_6	DGCA/MEGENA
NLRC5	comp1_6	DGCA/MEGENA
KNDC1	comp1_6	DGCA/MEGENA
PDE4A	comp1_6	DGCA/MEGENA
TLR10	comp1_6	DGCA/MEGENA
NDRG1	comp1_6	DGCA/MEGENA
WNK2	comp1_6	DGCA/MEGENA
SIRPB1	comp1_6	DGCA/MEGENA
NFIL3	comp1_6	DGCA/MEGENA
P2RY12	comp1_6	DGCA/MEGENA
STAT1	comp1_6	DGCA/MEGENA
TRERF1	comp1_6	DGCA/MEGENA
VNN1	comp1_6	DGCA/MEGENA
TCF7	comp1_6	DGCA/MEGENA
TNFAIP3	comp1_6	DGCA/MEGENA
TNFAIP8L2	comp1_6	DGCA/MEGENA
SYT6	comp1_6	DGCA/MEGENA
ZMAT4	comp1_6	DGCA/MEGENA
YPEL1	comp1_6	DGCA/MEGENA
GET4	comp1_6	DGCA/MEGENA
SAT1	comp1_6	DGCA/MEGENA
TLR1	comp1_6	DGCA/MEGENA
SLC19A2	comp1_6	DGCA/MEGENA
TFRC	comp1_6	DGCA/MEGENA
PAG1	comp1_6	DGCA/MEGENA
SIDT1	comp1_6	DGCA/MEGENA
TMEM150B	comp1_6	DGCA/MEGENA
SEMA4D	comp1_6	DGCA/MEGENA
TMEM107	comp1_6	DGCA/MEGENA
SIGLEC7	comp1_6	DGCA/MEGENA
RCOR3	comp1_6	DGCA/MEGENA
SNURF	comp1_6	DGCA/MEGENA
OR7E91P	comp1_6	DGCA/MEGENA
EME1	comp1_6	DGCA/MEGENA
ZNF385B	comp1_6	DGCA/MEGENA
ZNF124	comp1_6	DGCA/MEGENA
WDR74	comp1_6	DGCA/MEGENA
IL1B	comp1_6	DGCA/MEGENA
VNN2	comp1_6	DGCA/MEGENA
TRAF1	comp1_6	DGCA/MEGENA
RHBDF2	comp1_6	DGCA/MEGENA
CYP4X1	comp1_6	DGCA/MEGENA
SLC6A12	comp1_6	DGCA/MEGENA
POU2F2	comp1_6	DGCA/MEGENA
RGL3	comp1_6	DGCA/MEGENA
ZNF862	comp1_6	DGCA/MEGENA
YPEL2	comp1_6	DGCA/MEGENA
SIGLEC9	comp1_6	DGCA/MEGENA
TNNI1	comp1_6	DGCA/MEGENA
KCNK13	comp1_6	DGCA/MEGENA
PPARA	comp1_6	DGCA/MEGENA
PSMB8	comp1_6	DGCA/MEGENA
ZNF764	comp1_6	DGCA/MEGENA
TPRG1	comp1_6	DGCA/MEGENA
RHOF	comp1_6	DGCA/MEGENA
VIPR1	comp1_6	DGCA/MEGENA
PPP3CC	comp1_6	DGCA/MEGENA
ZNF804A	comp1_6	DGCA/MEGENA
MARS2	comp1_6	DGCA/MEGENA
TOM1L2	comp1_6	DGCA/MEGENA
PLCXD2	comp1_6	DGCA/MEGENA
XKRX	comp1_6	DGCA/MEGENA
ZNF683	comp1_6	DGCA/MEGENA
PACSIN2	comp1_6	DGCA/MEGENA
CERS1	comp1_6	DGCA/MEGENA
SIGLEC10	comp1_6	DGCA/MEGENA
SEMA7A	comp1_6	DGCA/MEGENA
ZDHHC8P1	comp1_6	DGCA/MEGENA
TXK	comp1_6	DGCA/MEGENA
SELM	comp1_6	DGCA/MEGENA
TUB	comp1_6	DGCA/MEGENA
MKX	comp1_6	DGCA/MEGENA
ZNF75A	comp1_6	DGCA/MEGENA
PRG2	comp1_6	DGCA/MEGENA
UBE2T	comp1_6	DGCA/MEGENA
TLE6	comp1_6	DGCA/MEGENA
ZNF541	comp1_6	DGCA/MEGENA
TLR6	comp1_6	DGCA/MEGENA
TMTC2	comp1_6	DGCA/MEGENA
SUCNR1	comp1_6	DGCA/MEGENA
SYK	comp1_6	DGCA/MEGENA
ISCA2	comp1_6	DGCA/MEGENA
SP110	comp1_6	DGCA/MEGENA
LILRA1	comp1_6	DGCA/MEGENA
HS6ST3	comp1_6	DGCA/MEGENA
UNC5C	comp1_6	DGCA/MEGENA
SYNE2	comp1_6	DGCA/MEGENA
TMEM40	comp1_6	DGCA/MEGENA
SIPA1	comp1_6	DGCA/MEGENA
XCL2	comp1_6	DGCA/MEGENA
ZNF337	comp1_6	DGCA/MEGENA
NPL	comp1_6	DGCA/MEGENA
TFB2M	comp1_6	DGCA/MEGENA
LCAT	comp1_6	DGCA/MEGENA
YRDC	comp1_6	DGCA/MEGENA
S100A13	comp1_6	DGCA/MEGENA
OPN3	comp1_6	DGCA/MEGENA
SLC22A4	comp1_6	DGCA/MEGENA
KIF2A	comp1_6	DGCA/MEGENA
LIN9	comp1_6	DGCA/MEGENA
RGN	comp1_6	DGCA/MEGENA
DUSP8	comp1_6	DGCA/MEGENA
ZDHHC15	comp1_6	DGCA/MEGENA
ZC3H12D	comp1_6	DGCA/MEGENA
FDFT1	comp1_6	DGCA/MEGENA
MPP5	comp1_6	DGCA/MEGENA
GSDMA	comp1_6	DGCA/MEGENA
GAPT	comp1_6	DGCA/MEGENA
TMEM79	comp1_6	DGCA/MEGENA
IKZF3	comp1_6	DGCA/MEGENA
ZNF273	comp1_6	DGCA/MEGENA
TMEM117	comp1_6	DGCA/MEGENA
DUSP2	comp1_6	DGCA/MEGENA
TMEM59L	comp1_6	DGCA/MEGENA
ZSCAN2	comp1_6	DGCA/MEGENA
SLC20A2	comp1_6	DGCA/MEGENA
REEP1	comp1_6	DGCA/MEGENA
DLG4	comp1_6	DGCA/MEGENA
ZNF70	comp1_6	DGCA/MEGENA
SNX8	comp1_6	DGCA/MEGENA
TRIM16	comp1_6	DGCA/MEGENA
XAF1	comp1_6	DGCA/MEGENA
SMN1	comp1_6	DGCA/MEGENA
CCL3	comp1_6	DGCA/MEGENA
CYP2E1	comp1_6	DGCA/MEGENA
PLA1A	comp1_6	DGCA/MEGENA
PRSS35	comp1_6	DGCA/MEGENA
SPAG17	comp1_6	DGCA/MEGENA
FLVCR1	comp1_6	DGCA/MEGENA
HOXB9	comp1_6	DGCA/MEGENA
ZP3	comp1_6	DGCA/MEGENA
SCML1	comp1_6	DGCA/MEGENA
RNF19A	comp1_6	DGCA/MEGENA
TSPAN32	comp1_6	DGCA/MEGENA
IGSF1	comp1_6	DGCA/MEGENA
PHYHD1	comp1_6	DGCA/MEGENA
SPATA7	comp1_6	DGCA/MEGENA
THOC6	comp1_6	DGCA/MEGENA
RALGAPA1	comp1_6	DGCA/MEGENA
PPTC7	comp1_6	DGCA/MEGENA
NCF1B	comp1_6	DGCA/MEGENA
RABL2A	comp1_6	DGCA/MEGENA
LRRC59	comp1_6	DGCA/MEGENA
SDK1	comp1_6	DGCA/MEGENA
RPL13AP3	comp1_6	DGCA/MEGENA
C7orf50	comp1_6	DGCA/MEGENA
ZNF649	comp1_6	DGCA/MEGENA
CDC20	comp1_6	DGCA/MEGENA
NLRP3	comp1_6	DGCA/MEGENA
FAR2	comp1_6	DGCA/MEGENA
PDE5A	comp1_6	DGCA/MEGENA
STAC3	comp1_6	DGCA/MEGENA
SPATA2L	comp1_6	DGCA/MEGENA
HSD17B4	comp1_6	DGCA/MEGENA
KIF18B	comp1_6	DGCA/MEGENA
MIER3	comp1_6	DGCA/MEGENA
SLC12A2	comp1_6	DGCA/MEGENA
CACNB3	comp1_6	DGCA/MEGENA
TUSC1	comp1_6	DGCA/MEGENA
ZNF555	comp1_6	DGCA/MEGENA
UBE2L6	comp1_6	DGCA/MEGENA
FAM43B	comp1_6	DGCA/MEGENA
HNRNPA1P33	comp1_6	DGCA/MEGENA
STAT5B	comp1_6	DGCA/MEGENA
PCYT2	comp1_6	DGCA/MEGENA
GOLGA2P10	comp1_6	DGCA/MEGENA
ZNF304	comp1_6	DGCA/MEGENA
PLSCR1	comp1_6	DGCA/MEGENA
SLC6A8	comp1_6	DGCA/MEGENA
PCDHGA6	comp1_6	DGCA/MEGENA
TRIM21	comp1_6	DGCA/MEGENA
ZIC2	comp1_6	DGCA/MEGENA
TNK2	comp1_6	DGCA/MEGENA
TCEAL6	comp1_6	DGCA/MEGENA
SIPA1L2	comp1_6	DGCA/MEGENA
ZFYVE28	comp1_6	DGCA/MEGENA
CLYBL	comp1_6	DGCA/MEGENA
MIR600HG	comp1_6	DGCA/MEGENA
RHOBTB1	comp1_6	DGCA/MEGENA
SMOX	comp1_6	DGCA/MEGENA
SSSCA1	comp1_6	DGCA/MEGENA
IGSF5	comp1_6	DGCA/MEGENA
MIEF2	comp1_6	DGCA/MEGENA
DDX21	comp1_6	DGCA/MEGENA
SIX2	comp1_6	DGCA/MEGENA
FAM117A	comp1_6	DGCA/MEGENA
RHOBTB3	comp1_6	DGCA/MEGENA
TFB1M	comp1_6	DGCA/MEGENA
OSM	comp1_6	DGCA/MEGENA
FAM159A	comp1_6	DGCA/MEGENA
NBEAL2	comp1_6	DGCA/MEGENA
NUTM2A	comp1_6	DGCA/MEGENA
PUS7L	comp1_6	DGCA/MEGENA
GHR	comp1_6	DGCA/MEGENA
ZPLD1	comp1_6	DGCA/MEGENA
TGDS	comp1_6	DGCA/MEGENA
IFIT5	comp1_6	DGCA/MEGENA
NACA2	comp1_6	DGCA/MEGENA
RAB6B	comp1_6	DGCA/MEGENA
INTS4	comp1_6	DGCA/MEGENA
TPSD1	comp1_6	DGCA/MEGENA
CDR2L	comp1_6	DGCA/MEGENA
ZNF114	comp1_6	DGCA/MEGENA
NA	comp1_6	DGCA/MEGENA
AKR1B1	comp1_7	DGCA/MEGENA
AIF1	comp1_7	DGCA/MEGENA
CD68	comp1_7	DGCA/MEGENA
CARD6	comp1_7	DGCA/MEGENA
CTSS	comp1_7	DGCA/MEGENA
AADAT	comp1_7	DGCA/MEGENA
FNDC3B	comp1_7	DGCA/MEGENA
MS4A7	comp1_7	DGCA/MEGENA
ACY1	comp1_7	DGCA/MEGENA
ARHGEF4	comp1_7	DGCA/MEGENA
PIM1	comp1_7	DGCA/MEGENA
FAM86B3P	comp1_7	DGCA/MEGENA
C1QB	comp1_7	DGCA/MEGENA
C1QA	comp1_7	DGCA/MEGENA
CD83	comp1_7	DGCA/MEGENA
LY96	comp1_7	DGCA/MEGENA
GSTP1	comp1_7	DGCA/MEGENA
NEBL	comp1_7	DGCA/MEGENA
LAPTM5	comp1_7	DGCA/MEGENA
HLA-DMB	comp1_7	DGCA/MEGENA
APOL1	comp1_7	DGCA/MEGENA
PPP1R18	comp1_7	DGCA/MEGENA
AP1S2	comp1_7	DGCA/MEGENA
FAM102B	comp1_7	DGCA/MEGENA
FUT1	comp1_7	DGCA/MEGENA
PIK3CD	comp1_7	DGCA/MEGENA
C1orf162	comp1_7	DGCA/MEGENA
GAL3ST4	comp1_7	DGCA/MEGENA
MS4A6A	comp1_7	DGCA/MEGENA
CXCR4	comp1_7	DGCA/MEGENA
FAM185A	comp1_7	DGCA/MEGENA
C1QC	comp1_7	DGCA/MEGENA
PLEKHO2	comp1_7	DGCA/MEGENA
LIMCH1	comp1_7	DGCA/MEGENA
NHSL1	comp1_7	DGCA/MEGENA
GIPR	comp1_7	DGCA/MEGENA
CD200R1	comp1_7	DGCA/MEGENA
ADAM11	comp1_7	DGCA/MEGENA
LYN	comp1_7	DGCA/MEGENA
CYTH4	comp1_7	DGCA/MEGENA
GABARAPL1	comp1_7	DGCA/MEGENA
INCA1	comp1_7	DGCA/MEGENA
SLC7A7	comp1_7	DGCA/MEGENA
DYDC2	comp1_7	DGCA/MEGENA
DAPK1	comp1_7	DGCA/MEGENA
GIMAP4	comp1_7	DGCA/MEGENA
GNG2	comp1_7	DGCA/MEGENA
HCLS1	comp1_7	DGCA/MEGENA
ABRACL	comp1_7	DGCA/MEGENA
RAP2B	comp1_7	DGCA/MEGENA
CD4	comp1_7	DGCA/MEGENA
FAM86HP	comp1_7	DGCA/MEGENA
MYO1F	comp1_7	DGCA/MEGENA
CST3	comp1_7	DGCA/MEGENA
FERMT3	comp1_7	DGCA/MEGENA
CCNB3	comp1_7	DGCA/MEGENA
HLA-E	comp1_7	DGCA/MEGENA
CHST15	comp1_7	DGCA/MEGENA
LAIR1	comp1_7	DGCA/MEGENA
C12orf76	comp1_7	DGCA/MEGENA
ITGAX	comp1_7	DGCA/MEGENA
HLA-DMA	comp1_7	DGCA/MEGENA
HLA-DRB1	comp1_7	DGCA/MEGENA
CHN2	comp1_7	DGCA/MEGENA
TSTD1	comp1_7	DGCA/MEGENA
H2AFY2	comp1_7	DGCA/MEGENA
NEK6	comp1_7	DGCA/MEGENA
FCER1G	comp1_7	DGCA/MEGENA
CCNDBP1	comp1_7	DGCA/MEGENA
FAM65C	comp1_7	DGCA/MEGENA
ACVR2B-AS1	comp1_7	DGCA/MEGENA
APOE	comp1_7	DGCA/MEGENA
ITGB2	comp1_7	DGCA/MEGENA
CCDC121	comp1_7	DGCA/MEGENA
ADCY7	comp1_7	DGCA/MEGENA
ADAP2	comp1_7	DGCA/MEGENA
CRYBB1	comp1_7	DGCA/MEGENA
DLG2	comp1_7	DGCA/MEGENA
THEMIS2	comp1_7	DGCA/MEGENA
ABI3	comp1_7	DGCA/MEGENA
NRROS	comp1_7	DGCA/MEGENA
SCART1	comp1_7	DGCA/MEGENA
KCNIP4	comp1_7	DGCA/MEGENA
HMGB3	comp1_7	DGCA/MEGENA
ERAP1	comp1_7	DGCA/MEGENA
EBLN2	comp1_7	DGCA/MEGENA
ATP11B	comp1_7	DGCA/MEGENA
C1orf210	comp1_7	DGCA/MEGENA
MAP7	comp1_7	DGCA/MEGENA
CD1D	comp1_7	DGCA/MEGENA
CLDN7	comp1_7	DGCA/MEGENA
ETFBKMT	comp1_7	DGCA/MEGENA
AOAH	comp1_7	DGCA/MEGENA
GBP2	comp1_7	DGCA/MEGENA
IGF2BP3	comp1_7	DGCA/MEGENA
GRB14	comp1_7	DGCA/MEGENA
LPIN3	comp1_7	DGCA/MEGENA
UQCC2	comp1_7	DGCA/MEGENA
APBB1IP	comp1_7	DGCA/MEGENA
COL9A2	comp1_7	DGCA/MEGENA
[truncated: 11,999 more rows]
